# Supplementary material for: Targeted High-Resolution Taxonomic Identification of Bifidobacterium longum subsp. infantis Using Human Milk Oligosaccharide Metabolizing Genes
Source: Nutrients. 2021 Aug 18;13(8):2833. doi: 10.3390/nu13082833 (PMC8401031; doi:10.3390/nu13082833)
Supplement: Supplementary file 1 [file nutrients-13-02833-s001.zip]

Archive with 12 entries (9 files):
- Suppl.Tables_Figures_July30/
- Suppl.Tables_Figures_July30/.DS_Store
- Suppl.Tables_Figures_July30/Supplementary_TableS1.csv
- Suppl.Tables_Figures_July30/Supplementary_TableS2.csv
- Suppl.Tables_Figures_July30/Supplementary_TableS3.csv
- Suppl.Tables_Figures_July30/Supplementary_TableS4.csv
- Suppl.Tables_Figures_July30/Supplementary_TableS5.csv
- Suppl.Tables_Figures_July30/Supplementary_TableS6.csv
- Suppl.Tables_Figures_July30/Supplementary_TableS7.csv
- __MACOSX/
- __MACOSX/Suppl.Tables_Figures_July30/
- __MACOSX/Suppl.Tables_Figures_July30/._.DS_Store
