# Supplementary material for: Targeted High-Resolution Taxonomic Identification of Bifidobacterium longum subsp. infantis Using Human Milk Oligosaccharide Metabolizing Genes
Source: Nutrients. 2021 Aug 18;13(8):2833. doi: 10.3390/nu13082833 (PMC8401031; doi:10.3390/nu13082833)
Supplement: Supplementary file 1 [file nutrients-13-02833-s001.zip › Suppl.Tables_Figures_July30/Supplementary_TableS2.csv]

Supplementary Table 2. Average nucleotide identity between two genomes
	GCF_003465545.1	GCF_014898115.1	GCF_004333975.1	GCF_900157115.1	GCF_003437995.1	GCF_001447955.1	GCF_003465635.1	GCF_004333005.1	GCF_009931635.1	GCF_004333265.1	GCF_002833175.1	GCF_003468805.1	GCF_004333995.1	GCF_003467905.1	GCF_004334645.1	GCF_009738515.1	GCF_014898235.1	GCF_015550805.1	GCF_004334745.1	GCF_003370095.1	GCF_000730125.1	GCF_000825005.1	GCF_000741245.1	GCF_004334815.1	GCF_003471245.1	GCF_004334215.1	GCF_004936435.1	GCF_003457975.1	GCF_001686145.1	GCF_003465365.1	GCF_004334285.1	GCF_004334695.1	GCF_004332825.1	GCF_003475835.1	GCF_015670535.1	GCF_003475865.1	GCF_006438975.1	GCF_004333445.1	GCF_002832995.1	GCF_004334705.1	GCF_005844715.1	GCF_000185665.1	GCF_004334775.1	GCF_003475025.1	GCF_015560565.1	GCF_000213865.1	GCF_004332765.1	GCF_000825025.1	GCF_004334545.1
GCF_003465545.1	1	0.988964007	0.986097881	0.988728533	0.988890817	0.989657058	0.98833906	0.989549679	0.98867198	0.987449629	0.988389325	0.989900549	0.986249464	0.990633611	0.986498217	0.988198273	0.987957671	0.988159309	0.987222908	0.986973978	0.956853788	0.956285294	0.989169664	0.98786159	0.989250663	0.987338107	0.98953387	0.989148957	0.987393403	0.989308347	0.988400433	0.986363437	0.988200594	0.991308833	0.986181042	0.991339317	0.987060413	0.986944566	0.987935543	0.988377656	0.986798858	0.987412361	0.987557378	0.988562475	0.98640013	0.891627899	0.987984316	0.956314288	0.987103444
GCF_014898115.1	0.988964007	1	0.987066599	0.988173784	0.990032865	0.98859228	0.988425945	0.988418028	0.990120106	0.987938543	0.988299798	0.98895041	0.986980496	0.988751774	0.987570733	0.989633495	0.988680709	0.987194037	0.987768087	0.987366611	0.956526	0.957144113	0.988517165	0.987812577	0.987990428	0.988505386	0.988107933	0.987710008	0.986929154	0.988469097	0.988389795	0.985965212	0.988139358	0.98894213	0.987466177	0.988913661	0.98836344	0.987043846	0.988862634	0.988052064	0.988087737	0.987415189	0.987515303	0.98892106	0.987228652	0.893766635	0.987589678	0.957206893	0.9875131
GCF_004333975.1	0.986097881	0.987066599	1	0.988828228	0.987853614	0.988991764	0.987724711	0.987750863	0.988224564	0.988547965	0.988136423	0.988443376	0.988139633	0.987390907	0.987599926	0.987416249	0.987955685	0.98653009	0.987966016	0.986962128	0.957082313	0.95719853	0.987582778	0.98841464	0.987192158	0.988013596	0.987420764	0.98707474	0.986367681	0.987629713	0.987665604	0.986740955	0.987915391	0.987451946	0.986794965	0.987396901	0.985855079	0.988077544	0.988230019	0.988023421	0.987471154	0.986683452	0.986641753	0.985833889	0.987526829	0.894069801	0.988627664	0.957140841	0.987388323
GCF_900157115.1	0.988728533	0.988173784	0.988828228	1	0.988309668	0.990706428	0.988202314	0.989708106	0.989055585	0.98892053	0.989696972	0.989432698	0.986909155	0.988702938	0.987770005	0.989312391	0.988960049	0.989254076	0.987191596	0.98788852	0.95627152	0.956976128	0.98905706	0.988794241	0.989122316	0.98900952	0.988356159	0.988151591	0.987928357	0.989256007	0.989201072	0.987820074	0.989005047	0.989508162	0.98809498	0.98948429	0.987028978	0.987971554	0.989021698	0.989243514	0.988657796	0.988657923	0.988159866	0.987864948	0.987732377	0.893640601	0.988556779	0.95690449	0.98869232
GCF_003437995.1	0.988890817	0.990032865	0.987853614	0.988309668	1	0.989772407	0.989194824	0.989225418	0.990942602	0.988555899	0.987484471	0.9898557	0.986749544	0.988766392	0.987309692	0.988792875	0.988735367	0.987367017	0.986876863	0.987300096	0.955735115	0.956370373	0.988360819	0.988199577	0.989795245	0.988527483	0.988460833	0.988711114	0.987400405	0.9885958	0.987961873	0.98659385	0.987691329	0.988823683	0.986386314	0.988826254	0.986786074	0.98736895	0.987769424	0.987917115	0.987585185	0.986378044	0.987896484	0.988285804	0.986837597	0.892130848	0.987780793	0.956313126	0.988277634
GCF_001447955.1	0.989657058	0.98859228	0.988991764	0.990706428	0.989772407	1	0.989314886	0.990944841	0.989687862	0.989095634	0.989748464	0.991062417	0.987856547	0.990402204	0.989020048	0.989292826	0.989966409	0.989652838	0.988650233	0.988999438	0.95543645	0.956989307	0.990339854	0.989391408	0.990888736	0.989780945	0.989520271	0.990277321	0.988710011	0.990553599	0.990262556	0.988163194	0.989624562	0.989455399	0.988382763	0.989455531	0.98823761	0.988323764	0.988753469	0.989807817	0.989071614	0.988975485	0.989657006	0.987996288	0.98821353	0.892110819	0.988695337	0.956973634	0.989570819
GCF_003465635.1	0.98833906	0.988425945	0.987724711	0.988202314	0.989194824	0.989314886	1	0.988664937	0.989452122	0.988101845	0.987255727	0.989153084	0.986806456	0.988345829	0.986833639	0.987510286	0.988297509	0.987700383	0.987450903	0.98744551	0.955877746	0.955205856	0.987674258	0.987298212	0.989027047	0.989203228	0.988317081	0.988238154	0.986834444	0.987778579	0.988017254	0.985999707	0.987899128	0.988975336	0.986920585	0.988984999	0.987636396	0.987306594	0.988089214	0.987893308	0.987977067	0.98766198	0.987613473	0.988753269	0.987099647	0.893123692	0.988676356	0.955188902	0.986247122
GCF_004333005.1	0.989549679	0.988418028	0.987750863	0.989708106	0.989225418	0.990944841	0.988664937	1	0.989695246	0.988873064	0.988337298	0.988987767	0.986299799	0.989502084	0.987797953	0.988304519	0.98856286	0.988384487	0.987608757	0.988071345	0.955527887	0.95584516	0.990521811	0.987831694	0.989840217	0.988669049	0.989500275	0.988961418	0.987836128	0.99079826	0.989095493	0.987084289	0.989720141	0.988634147	0.987316131	0.988626574	0.988182325	0.986436233	0.98878811	0.988540273	0.987912915	0.988049667	0.987967649	0.987751496	0.987754779	0.89015543	0.988485985	0.955761237	0.987357217
GCF_009931635.1	0.98867198	0.990120106	0.988224564	0.989055585	0.990942602	0.989687862	0.989452122	0.989695246	1	0.988904681	0.988309254	0.989095145	0.986487646	0.988440477	0.987181101	0.990074175	0.989190313	0.987708802	0.988329225	0.987752461	0.956124524	0.956203412	0.988610795	0.988015903	0.988909435	0.988798182	0.988484323	0.98886809	0.987066972	0.988675856	0.989027372	0.98687941	0.98759401	0.988283956	0.986882778	0.98829148	0.988729828	0.987168005	0.989323859	0.98851546	0.98809696	0.987505807	0.987962492	0.988291914	0.987550921	0.892762562	0.988545717	0.956269552	0.987936642
GCF_004333265.1	0.987449629	0.987938543	0.988547965	0.98892053	0.988555899	0.989095634	0.988101845	0.988873064	0.988904681	1	0.986935885	0.987504372	0.987713048	0.989306944	0.987089879	0.987801405	0.988033746	0.987709593	0.987779158	0.986226979	0.955951745	0.957239293	0.988309733	0.988136466	0.988792824	0.988203888	0.987723462	0.988332903	0.987750453	0.988455178	0.988173927	0.98750478	0.9882205	0.98765393	0.986667926	0.987663003	0.986992715	0.987468865	0.987582159	0.98829488	0.987422125	0.986829309	0.986907741	0.986336261	0.988002728	0.891898397	0.988796165	0.957229952	0.987772248
GCF_002833175.1	0.988389325	0.988299798	0.988136423	0.989696972	0.987484471	0.989748464	0.987255727	0.988337298	0.988309254	0.986935885	1	0.98874238	0.986660475	0.988823037	0.987150197	0.987861905	0.987683399	0.989973267	0.986854761	0.988303614	0.957050169	0.955805972	0.98732257	0.986945718	0.987751513	0.988577238	0.988151038	0.987699441	0.987096319	0.987372961	0.98797943	0.986867042	0.987803382	0.988837817	0.987816344	0.988825943	0.987084715	0.987161609	0.988698301	0.989092919	0.988479617	0.989885582	0.988809376	0.988128047	0.987499587	0.894383389	0.987701316	0.955710768	0.987115294
GCF_003468805.1	0.989900549	0.98895041	0.988443376	0.989432698	0.9898557	0.991062417	0.989153084	0.988987767	0.989095145	0.987504372	0.98874238	1	0.987034973	0.990061456	0.987302671	0.98909879	0.989029899	0.988511291	0.98857515	0.987734959	0.956147272	0.955897168	0.989334311	0.988917997	0.990387096	0.988961918	0.988366854	0.989338873	0.988483668	0.989383362	0.988492868	0.98673557	0.988516621	0.991009472	0.986554338	0.991053126	0.988041871	0.987201459	0.98832365	0.989382286	0.988497193	0.98825137	0.988610771	0.98952398	0.987297595	0.893253731	0.988158542	0.955885185	0.988038041
GCF_004333995.1	0.986249464	0.986980496	0.988139633	0.986909155	0.986749544	0.987856547	0.986806456	0.986299799	0.986487646	0.987713048	0.986660475	0.987034973	1	0.986766213	0.987225697	0.98701515	0.98641085	0.987233064	0.986423494	0.985854726	0.95775209	0.958795694	0.986680842	0.987126048	0.985930255	0.987200457	0.986053459	0.986620158	0.987850262	0.98678196	0.987486477	0.986221849	0.986309943	0.986682163	0.986343213	0.98669787	0.986392895	0.987661222	0.986449656	0.987152336	0.988225216	0.987629784	0.987122855	0.986076598	0.986845701	0.899664712	0.988113682	0.958788375	0.987190212
GCF_003467905.1	0.990633611	0.988751774	0.987390907	0.988702938	0.988766392	0.990402204	0.988345829	0.989502084	0.988440477	0.989306944	0.988823037	0.990061456	0.986766213	1	0.987568338	0.988128215	0.989057856	0.98815865	0.987451575	0.987537097	0.955564333	0.956637858	0.98951366	0.987867579	0.991206378	0.988168772	0.989044099	0.990640484	0.987703624	0.989727802	0.988393522	0.986235934	0.988903546	0.990799135	0.986594659	0.99080527	0.987142111	0.986610389	0.988520104	0.989165576	0.987523219	0.987356572	0.988460757	0.989473837	0.987370881	0.890075747	0.987740796	0.956623396	0.987124248
GCF_004334645.1	0.986498217	0.987570733	0.987599926	0.987770005	0.987309692	0.989020048	0.986833639	0.987797953	0.987181101	0.987089879	0.987150197	0.987302671	0.987225697	0.987568338	1	0.987523973	0.987719659	0.987824142	0.987402953	0.986304879	0.956890649	0.957172784	0.987697308	0.988284447	0.987523212	0.987748274	0.986936369	0.986809012	0.987664447	0.987706532	0.987997866	0.987716317	0.988128091	0.988327827	0.987310019	0.988317024	0.986422324	0.988839021	0.988020482	0.98753283	0.988809045	0.987580934	0.987740605	0.986527698	0.987347413	0.897534902	0.989041154	0.957091864	0.988023021
GCF_009738515.1	0.988198273	0.989633495	0.987416249	0.989312391	0.988792875	0.989292826	0.987510286	0.988304519	0.990074175	0.987801405	0.987861905	0.98909879	0.98701515	0.988128215	0.987523973	1	0.989072308	0.9869972	0.988057413	0.987306714	0.956840375	0.957659182	0.987836826	0.987864263	0.988331009	0.988334826	0.987154664	0.987775883	0.987643499	0.987752014	0.989056207	0.986536256	0.987360729	0.988290473	0.987460981	0.988272351	0.988575655	0.987009131	0.988276796	0.988120817	0.988750183	0.987394184	0.98768367	0.987213656	0.987717584	0.895181539	0.987871395	0.957651113	0.987468936
GCF_014898235.1	0.987957671	0.988680709	0.987955685	0.988960049	0.988735367	0.989966409	0.988297509	0.98856286	0.989190313	0.988033746	0.987683399	0.989029899	0.98641085	0.989057856	0.987719659	0.989072308	1	0.987419065	0.988068209	0.988125556	0.955921332	0.956783514	0.988250762	0.988608868	0.989504829	0.988620258	0.988360504	0.988243343	0.987691453	0.988238639	0.98885988	0.986753855	0.987978091	0.988676365	0.986677171	0.988708717	0.988228534	0.987879268	0.988077905	0.988769127	0.987724706	0.987339248	0.987425183	0.987766461	0.987564182	0.894434944	0.988780591	0.956862442	0.98794732
GCF_015550805.1	0.988159309	0.987194037	0.98653009	0.989254076	0.987367017	0.989652838	0.987700383	0.988384487	0.987708802	0.987709593	0.989973267	0.988511291	0.987233064	0.98815865	0.987824142	0.9869972	0.987419065	1	0.986413417	0.98774608	0.957053544	0.957643336	0.988364001	0.987968195	0.987585431	0.988050709	0.98723776	0.987389651	0.986790707	0.988368826	0.987443836	0.986201718	0.988856122	0.98814552	0.988540747	0.988122572	0.985636795	0.987777355	0.987391401	0.987844231	0.988255892	0.988821836	0.987483484	0.986994439	0.987221727	0.89793714	0.988760457	0.957612488	0.988171289
GCF_004334745.1	0.987222908	0.987768087	0.987966016	0.987191596	0.986876863	0.988650233	0.987450903	0.987608757	0.988329225	0.987779158	0.986854761	0.98857515	0.986423494	0.987451575	0.987402953	0.988057413	0.988068209	0.986413417	1	0.986053115	0.956277154	0.957171773	0.987732773	0.987465032	0.987598824	0.988217581	0.98661724	0.987494112	0.987388726	0.98785319	0.987520639	0.986397958	0.987602797	0.987159627	0.986294133	0.987104636	0.988371275	0.987563223	0.987150235	0.98773416	0.987124841	0.986031387	0.986982949	0.986161236	0.987873711	0.893798968	0.987871211	0.957131769	0.98684073
GCF_003370095.1	0.986973978	0.987366611	0.986962128	0.98788852	0.987300096	0.988999438	0.98744551	0.988071345	0.987752461	0.986226979	0.988303614	0.987734959	0.985854726	0.987537097	0.986304879	0.987306714	0.988125556	0.98774608	0.986053115	1	0.956103107	0.956398346	0.987386926	0.988072142	0.987417284	0.988239831	0.987594088	0.987262458	0.986270064	0.987558721	0.987500659	0.986104249	0.987382489	0.987641028	0.986975097	0.987636546	0.986092654	0.986646685	0.98761605	0.987915941	0.9876311	0.986912832	0.987614022	0.986802482	0.987269839	0.894894162	0.988003285	0.956303755	0.987800177
GCF_000730125.1	0.956853788	0.956526	0.957082313	0.95627152	0.955735115	0.95543645	0.955877746	0.955527887	0.956124524	0.955951745	0.957050169	0.956147272	0.95775209	0.955564333	0.956890649	0.956840375	0.955921332	0.957053544	0.956277154	0.956103107	1	0.984357057	0.955685142	0.956927515	0.956312421	0.956040455	0.956897748	0.955099306	0.956718887	0.955730478	0.956742598	0.958029602	0.955574972	0.956659515	0.957411057	0.956659752	0.956852478	0.957155617	0.956750277	0.956636896	0.956891233	0.95721021	0.955373219	0.956266548	0.957742432	0.9017843	0.956930043	0.984338013	0.955275234
GCF_000825005.1	0.956285294	0.957144113	0.95719853	0.956976128	0.956370373	0.956989307	0.955205856	0.95584516	0.956203412	0.957239293	0.955805972	0.955897168	0.958795694	0.956637858	0.957172784	0.957659182	0.956783514	0.957643336	0.957171773	0.956398346	0.984357057	1	0.955160687	0.956618328	0.956544547	0.956472545	0.956986025	0.956112062	0.957994975	0.955396749	0.957504248	0.95883401	0.956536258	0.956489899	0.95697441	0.956460762	0.957321392	0.956764162	0.956041898	0.957050709	0.95727724	0.957651709	0.955520712	0.955748605	0.957619392	0.901958091	0.957089579	0.999961909	0.955541033
GCF_000741245.1	0.989169664	0.988517165	0.987582778	0.98905706	0.988360819	0.990339854	0.987674258	0.990521811	0.988610795	0.988309733	0.98732257	0.989334311	0.986680842	0.98951366	0.987697308	0.987836826	0.988250762	0.988364001	0.987732773	0.987386926	0.955685142	0.955160687	1	0.987262847	0.98961621	0.989338207	0.989370585	0.989110017	0.988080628	0.999770887	0.988562426	0.986606747	0.988713793	0.989227783	0.987494895	0.989251793	0.987687483	0.98683086	0.989101967	0.989029215	0.987829138	0.987532692	0.988729217	0.988343872	0.987833977	0.890312006	0.987682943	0.955181534	0.986727388
GCF_004334815.1	0.98786159	0.987812577	0.98841464	0.988794241	0.988199577	0.989391408	0.987298212	0.987831694	0.988015903	0.988136466	0.986945718	0.988917997	0.987126048	0.987867579	0.988284447	0.987864263	0.988608868	0.987968195	0.987465032	0.988072142	0.956927515	0.956618328	0.987262847	1	0.988220857	0.988547638	0.98772988	0.987674361	0.988251808	0.987120147	0.988855091	0.987458246	0.988690822	0.988945782	0.987850003	0.988949652	0.98688771	0.988730098	0.987536891	0.988639602	0.989159047	0.988235214	0.988090157	0.987667482	0.987793472	0.895276314	0.989412482	0.956555723	0.987917129
GCF_003471245.1	0.989250663	0.987990428	0.987192158	0.989122316	0.989795245	0.990888736	0.989027047	0.989840217	0.988909435	0.988792824	0.987751513	0.990387096	0.985930255	0.991206378	0.987523212	0.988331009	0.989504829	0.987585431	0.987598824	0.987417284	0.956312421	0.956544547	0.98961621	0.988220857	1	0.988212754	0.989066325	0.990421967	0.98691816	0.989718596	0.988339745	0.986870905	0.988031268	0.990652813	0.986946807	0.990659039	0.987222963	0.986727755	0.987956155	0.987908062	0.987744438	0.98638951	0.987522328	0.98826517	0.986686446	0.892936268	0.988136188	0.956349768	0.987961307
GCF_004334215.1	0.987338107	0.988505386	0.988013596	0.98900952	0.988527483	0.989780945	0.989203228	0.988669049	0.988798182	0.988203888	0.988577238	0.988961918	0.987200457	0.988168772	0.987748274	0.988334826	0.988620258	0.988050709	0.988217581	0.988239831	0.956040455	0.956472545	0.989338207	0.988547638	0.988212754	1	0.988686393	0.987777718	0.987038616	0.989375989	0.98910082	0.987298309	0.988252216	0.988428684	0.987136894	0.988363337	0.98707341	0.988014757	0.988405119	0.989049766	0.987723268	0.987696071	0.988290619	0.986640175	0.988700475	0.894460471	0.98885545	0.956483615	0.988665313
GCF_004936435.1	0.98953387	0.988107933	0.987420764	0.988356159	0.988460833	0.989520271	0.988317081	0.989500275	0.988484323	0.987723462	0.988151038	0.988366854	0.986053459	0.989044099	0.986936369	0.987154664	0.988360504	0.98723776	0.98661724	0.987594088	0.956897748	0.956986025	0.989370585	0.98772988	0.989066325	0.988686393	1	0.988566478	0.986370528	0.989314963	0.987304515	0.986239474	0.988141491	0.989459813	0.987433814	0.989497106	0.987482596	0.987207717	0.98793621	0.987620387	0.98701388	0.986957679	0.987037981	0.987825752	0.986485088	0.89350251	0.988495694	0.956854012	0.987591515
GCF_003457975.1	0.989148957	0.987710008	0.98707474	0.988151591	0.988711114	0.990277321	0.988238154	0.988961418	0.98886809	0.988332903	0.987699441	0.989338873	0.986620158	0.990640484	0.986809012	0.987775883	0.988243343	0.987389651	0.987494112	0.987262458	0.955099306	0.956112062	0.989110017	0.987674361	0.990421967	0.987777718	0.988566478	1	0.98733343	0.989016499	0.987426311	0.985359759	0.98799895	0.989237963	0.986252877	0.989288621	0.987712529	0.986302294	0.987450837	0.988257437	0.987464611	0.987084634	0.987530049	0.988282364	0.986858023	0.893077882	0.98761377	0.955927223	0.986879116
GCF_001686145.1	0.987393403	0.986929154	0.986367681	0.987928357	0.987400405	0.988710011	0.986834444	0.987836128	0.987066972	0.987750453	0.987096319	0.988483668	0.987850262	0.987703624	0.987664447	0.987643499	0.987691453	0.986790707	0.987388726	0.986270064	0.956718887	0.957994975	0.988080628	0.988251808	0.98691816	0.987038616	0.986370528	0.98733343	1	0.988036021	0.987616732	0.986222355	0.98829557	0.987166673	0.987081143	0.987205943	0.985671969	0.987696149	0.986906114	0.986277377	0.987775321	0.986079236	0.98737864	0.985529398	0.987316406	0.895462386	0.988181089	0.957895483	0.987798741
GCF_003465365.1	0.989308347	0.988469097	0.987629713	0.989256007	0.9885958	0.990553599	0.987778579	0.99079826	0.988675856	0.988455178	0.987372961	0.989383362	0.98678196	0.989727802	0.987706532	0.987752014	0.988238639	0.988368826	0.98785319	0.987558721	0.955730478	0.955396749	0.999770887	0.987120147	0.989718596	0.989375989	0.989314963	0.989016499	0.988036021	1	0.988641019	0.986556979	0.988807488	0.989398754	0.987438286	0.989380406	0.98779075	0.986956928	0.989289555	0.989034473	0.988044752	0.987800732	0.988773707	0.988249839	0.987873008	0.890587013	0.987772661	0.955203882	0.986781559
GCF_004334285.1	0.988400433	0.988389795	0.987665604	0.989201072	0.987961873	0.990262556	0.988017254	0.989095493	0.989027372	0.988173927	0.98797943	0.988492868	0.987486477	0.988393522	0.987997866	0.989056207	0.98885988	0.987443836	0.987520639	0.987500659	0.956742598	0.957504248	0.988562426	0.988855091	0.988339745	0.98910082	0.987304515	0.987426311	0.987616732	0.988641019	1	0.98616028	0.988935561	0.988079092	0.987581765	0.988093755	0.987717527	0.987119178	0.988872689	0.988685981	0.988510143	0.987328136	0.987044903	0.986848475	0.987403492	0.892865495	0.988115312	0.957399778	0.987177792
GCF_004334695.1	0.986363437	0.985965212	0.986740955	0.987820074	0.98659385	0.988163194	0.985999707	0.987084289	0.98687941	0.98750478	0.986867042	0.98673557	0.986221849	0.986235934	0.987716317	0.986536256	0.986753855	0.986201718	0.986397958	0.986104249	0.958029602	0.95883401	0.986606747	0.987458246	0.986870905	0.987298309	0.986239474	0.985359759	0.986222355	0.986556979	0.98616028	1	0.987298326	0.986692397	0.986751458	0.986689957	0.985705051	0.987530591	0.98633713	0.986678059	0.987548781	0.987144627	0.986443876	0.985561061	0.986366095	0.896310204	0.987496339	0.958732884	0.987062591
GCF_004332825.1	0.988200594	0.988139358	0.987915391	0.989005047	0.987691329	0.989624562	0.987899128	0.989720141	0.98759401	0.9882205	0.987803382	0.988516621	0.986309943	0.988903546	0.988128091	0.987360729	0.987978091	0.988856122	0.987602797	0.987382489	0.955574972	0.956536258	0.988713793	0.988690822	0.988031268	0.988252216	0.988141491	0.98799895	0.98829557	0.988807488	0.988935561	0.987298326	1	0.988037716	0.987539769	0.988060378	0.987113679	0.987215449	0.987215644	0.988373579	0.987816668	0.987437852	0.987717133	0.98641996	0.988148346	0.894036443	0.988709911	0.95655863	0.988330912
GCF_003475835.1	0.991308833	0.98894213	0.987451946	0.989508162	0.988823683	0.989455399	0.988975336	0.988634147	0.988283956	0.98765393	0.988837817	0.991009472	0.986682163	0.990799135	0.988327827	0.988290473	0.988676365	0.98814552	0.987159627	0.987641028	0.956659515	0.956489899	0.989227783	0.988945782	0.990652813	0.988428684	0.989459813	0.989237963	0.987166673	0.989398754	0.988079092	0.986692397	0.988037716	1	0.987632428	0.9999722	0.987533734	0.98707286	0.988982912	0.988975151	0.987845995	0.9878023	0.988267	0.989074565	0.987367081	0.891535947	0.988401147	0.956202837	0.98759687
GCF_015670535.1	0.986181042	0.987466177	0.986794965	0.98809498	0.986386314	0.988382763	0.986920585	0.987316131	0.986882778	0.986667926	0.987816344	0.986554338	0.986343213	0.986594659	0.987310019	0.987460981	0.986677171	0.988540747	0.986294133	0.986975097	0.957411057	0.95697441	0.987494895	0.987850003	0.986946807	0.987136894	0.987433814	0.986252877	0.987081143	0.987438286	0.987581765	0.986751458	0.987539769	0.987632428	1	0.987613768	0.985470955	0.986733012	0.986689344	0.987639802	0.987960635	0.987886154	0.985776668	0.986039415	0.987437771	0.896014067	0.988003689	0.957006029	0.987711992
GCF_003475865.1	0.991339317	0.988913661	0.987396901	0.98948429	0.988826254	0.989455531	0.988984999	0.988626574	0.98829148	0.987663003	0.988825943	0.991053126	0.98669787	0.99080527	0.988317024	0.988272351	0.988708717	0.988122572	0.987104636	0.987636546	0.956659752	0.956460762	0.989251793	0.988949652	0.990659039	0.988363337	0.989497106	0.989288621	0.987205943	0.989380406	0.988093755	0.986689957	0.988060378	0.9999722	0.987613768	1	0.987510472	0.987056428	0.988925682	0.988924982	0.987836216	0.987714318	0.988256975	0.989235141	0.987426222	0.891215327	0.988376992	0.956238953	0.987547397
GCF_006438975.1	0.987060413	0.98836344	0.985855079	0.987028978	0.986786074	0.98823761	0.987636396	0.988182325	0.988729828	0.986992715	0.987084715	0.988041871	0.986392895	0.987142111	0.986422324	0.988575655	0.988228534	0.985636795	0.988371275	0.986092654	0.956852478	0.957321392	0.987687483	0.98688771	0.987222963	0.98707341	0.987482596	0.987712529	0.985671969	0.98779075	0.987717527	0.985705051	0.987113679	0.987533734	0.985470955	0.987510472	1	0.98580251	0.987859613	0.987091647	0.987144595	0.985714369	0.986784032	0.98727897	0.988071631	0.89300126	0.986765982	0.957204232	0.986129706
GCF_004333445.1	0.986944566	0.987043846	0.988077544	0.987971554	0.98736895	0.988323764	0.987306594	0.986436233	0.987168005	0.987468865	0.987161609	0.987201459	0.987661222	0.986610389	0.988839021	0.987009131	0.987879268	0.987777355	0.987563223	0.986646685	0.957155617	0.956764162	0.98683086	0.988730098	0.986727755	0.988014757	0.987207717	0.986302294	0.987696149	0.986956928	0.987119178	0.987530591	0.987215449	0.98707286	0.986733012	0.987056428	0.98580251	1	0.987149676	0.988015586	0.987753877	0.987366123	0.986794307	0.985961038	0.987476499	0.893734934	0.989106434	0.956719257	0.988360438
GCF_002832995.1	0.987935543	0.988862634	0.988230019	0.989021698	0.987769424	0.988753469	0.988089214	0.98878811	0.989323859	0.987582159	0.988698301	0.98832365	0.986449656	0.988520104	0.988020482	0.988276796	0.988077905	0.987391401	0.987150235	0.98761605	0.956750277	0.956041898	0.989101967	0.987536891	0.987956155	0.988405119	0.98793621	0.987450837	0.986906114	0.989289555	0.988872689	0.98633713	0.987215644	0.988982912	0.986689344	0.988925682	0.987859613	0.987149676	1	0.988462361	0.987892314	0.987112457	0.988436508	0.988160383	0.988180657	0.89427781	0.9879079	0.955988082	0.986286277
GCF_004334705.1	0.988377656	0.988052064	0.988023421	0.989243514	0.987917115	0.989807817	0.987893308	0.988540273	0.98851546	0.98829488	0.989092919	0.989382286	0.987152336	0.989165576	0.98753283	0.988120817	0.988769127	0.987844231	0.98773416	0.987915941	0.956636896	0.957050709	0.989029215	0.988639602	0.987908062	0.989049766	0.987620387	0.988257437	0.986277377	0.989034473	0.988685981	0.986678059	0.988373579	0.988975151	0.987639802	0.988924982	0.987091647	0.988015586	0.988462361	1	0.988609352	0.988630236	0.987956994	0.98809318	0.98749736	0.895566056	0.987989541	0.957038749	0.987733404
GCF_005844715.1	0.986798858	0.988087737	0.987471154	0.988657796	0.987585185	0.989071614	0.987977067	0.987912915	0.98809696	0.987422125	0.988479617	0.988497193	0.988225216	0.987523219	0.988809045	0.988750183	0.987724706	0.988255892	0.987124841	0.9876311	0.956891233	0.95727724	0.987829138	0.989159047	0.987744438	0.987723268	0.98701388	0.987464611	0.987775321	0.988044752	0.988510143	0.987548781	0.987816668	0.987845995	0.987960635	0.987836216	0.987144595	0.987753877	0.987892314	0.988609352	1	0.988961078	0.987752953	0.987040123	0.988999683	0.894674711	0.98846775	0.957212234	0.987849419
GCF_000185665.1	0.987412361	0.987415189	0.986683452	0.988657923	0.986378044	0.988975485	0.98766198	0.988049667	0.987505807	0.986829309	0.989885582	0.98825137	0.987629784	0.987356572	0.987580934	0.987394184	0.987339248	0.988821836	0.986031387	0.986912832	0.95721021	0.957651709	0.987532692	0.988235214	0.98638951	0.987696071	0.986957679	0.987084634	0.986079236	0.987800732	0.987328136	0.987144627	0.987437852	0.9878023	0.987886154	0.987714318	0.985714369	0.987366123	0.987112457	0.988630236	0.988961078	1	0.987944259	0.987505123	0.987891699	0.896149212	0.988013295	0.957662357	0.987858923
GCF_004334775.1	0.987557378	0.987515303	0.986641753	0.988159866	0.987896484	0.989657006	0.987613473	0.987967649	0.987962492	0.986907741	0.988809376	0.988610771	0.987122855	0.988460757	0.987740605	0.98768367	0.987425183	0.987483484	0.986982949	0.987614022	0.955373219	0.955520712	0.988729217	0.988090157	0.987522328	0.988290619	0.987037981	0.987530049	0.98737864	0.988773707	0.987044903	0.986443876	0.987717133	0.988267	0.985776668	0.988256975	0.986784032	0.986794307	0.988436508	0.987956994	0.987752953	0.987944259	1	0.986803463	0.986807227	0.893162797	0.987624996	0.955373741	0.987305001
GCF_003475025.1	0.988562475	0.98892106	0.985833889	0.987864948	0.988285804	0.987996288	0.988753269	0.987751496	0.988291914	0.986336261	0.988128047	0.98952398	0.986076598	0.989473837	0.986527698	0.987213656	0.987766461	0.986994439	0.986161236	0.986802482	0.956266548	0.955748605	0.988343872	0.987667482	0.98826517	0.986640175	0.987825752	0.988282364	0.985529398	0.988249839	0.986848475	0.985561061	0.98641996	0.989074565	0.986039415	0.989235141	0.98727897	0.985961038	0.988160383	0.98809318	0.987040123	0.987505123	0.986803463	1	0.986853029	0.894684981	0.987378864	0.955695077	0.986699491
GCF_015560565.1	0.98640013	0.987228652	0.987526829	0.987732377	0.986837597	0.98821353	0.987099647	0.987754779	0.987550921	0.988002728	0.987499587	0.987297595	0.986845701	0.987370881	0.987347413	0.987717584	0.987564182	0.987221727	0.987873711	0.987269839	0.957742432	0.957619392	0.987833977	0.987793472	0.986686446	0.988700475	0.986485088	0.986858023	0.987316406	0.987873008	0.987403492	0.986366095	0.988148346	0.987367081	0.987437771	0.987426222	0.988071631	0.987476499	0.988180657	0.98749736	0.988999683	0.987891699	0.986807227	0.986853029	1	0.895042644	0.987980059	0.957632653	0.98700937
GCF_000213865.1	0.891627899	0.893766635	0.894069801	0.893640601	0.892130848	0.892110819	0.893123692	0.89015543	0.892762562	0.891898397	0.894383389	0.893253731	0.899664712	0.890075747	0.897534902	0.895181539	0.894434944	0.89793714	0.893798968	0.894894162	0.9017843	0.901958091	0.890312006	0.895276314	0.892936268	0.894460471	0.89350251	0.893077882	0.895462386	0.890587013	0.892865495	0.896310204	0.894036443	0.891535947	0.896014067	0.891215327	0.89300126	0.893734934	0.89427781	0.895566056	0.894674711	0.896149212	0.893162797	0.894684981	0.895042644	1	0.892932156	0.902214793	0.894035974
GCF_004332765.1	0.987984316	0.987589678	0.988627664	0.988556779	0.987780793	0.988695337	0.988676356	0.988485985	0.988545717	0.988796165	0.987701316	0.988158542	0.988113682	0.987740796	0.989041154	0.987871395	0.988780591	0.988760457	0.987871211	0.988003285	0.956930043	0.957089579	0.987682943	0.989412482	0.988136188	0.98885545	0.988495694	0.98761377	0.988181089	0.987772661	0.988115312	0.987496339	0.988709911	0.988401147	0.988003689	0.988376992	0.986765982	0.989106434	0.9879079	0.987989541	0.98846775	0.988013295	0.987624996	0.987378864	0.987980059	0.892932156	1	0.956959066	0.988974433
GCF_000825025.1	0.956314288	0.957206893	0.957140841	0.95690449	0.956313126	0.956973634	0.955188902	0.955761237	0.956269552	0.957229952	0.955710768	0.955885185	0.958788375	0.956623396	0.957091864	0.957651113	0.956862442	0.957612488	0.957131769	0.956303755	0.984338013	0.999961909	0.955181534	0.956555723	0.956349768	0.956483615	0.956854012	0.955927223	0.957895483	0.955203882	0.957399778	0.958732884	0.95655863	0.956202837	0.957006029	0.956238953	0.957204232	0.956719257	0.955988082	0.957038749	0.957212234	0.957662357	0.955373741	0.955695077	0.957632653	0.902214793	0.956959066	1	0.955449039
GCF_004334545.1	0.987103444	0.9875131	0.987388323	0.98869232	0.988277634	0.989570819	0.986247122	0.987357217	0.987936642	0.987772248	0.987115294	0.988038041	0.987190212	0.987124248	0.988023021	0.987468936	0.98794732	0.988171289	0.98684073	0.987800177	0.955275234	0.955541033	0.986727388	0.987917129	0.987961307	0.988665313	0.987591515	0.986879116	0.987798741	0.986781559	0.987177792	0.987062591	0.988330912	0.98759687	0.987711992	0.987547397	0.986129706	0.988360438	0.986286277	0.987733404	0.987849419	0.987858923	0.987305001	0.986699491	0.98700937	0.894035974	0.988974433	0.955449039	1
GCF_004334345.1	0.98759338	0.987762087	0.987959422	0.988859705	0.987762261	0.989229963	0.987638349	0.989186417	0.988485631	0.988249302	0.988300272	0.987527214	0.987357479	0.988360529	0.988353636	0.988011705	0.987946458	0.988764214	0.987851489	0.987054858	0.956231844	0.956919615	0.988142736	0.988181577	0.98841629	0.988481092	0.987139632	0.987379371	0.988203088	0.988121073	0.988568242	0.986737352	0.98865227	0.98778649	0.987001182	0.987839894	0.986951454	0.98703955	0.987924811	0.988179785	0.987846181	0.988076122	0.987880705	0.986745294	0.988194353	0.892421098	0.987886932	0.956929961	0.987625975
GCF_001293145.1	0.986834117	0.988145018	0.984545459	0.987180401	0.991093399	0.988108126	0.987299517	0.987699173	0.989802219	0.987032907	0.98694599	0.988266738	0.985496836	0.988142593	0.985933175	0.98795703	0.987185007	0.985119608	0.986265936	0.985727268	0.956096831	0.956021438	0.987379622	0.986185301	0.987544436	0.986328102	0.986654409	0.986873472	0.985117877	0.987380696	0.986205256	0.98479935	0.985711014	0.987446492	0.986113715	0.987437182	0.986433555	0.986401313	0.987390282	0.986094035	0.986727075	0.986137281	0.986736923	0.987061427	0.986179444	0.894900973	0.986676216	0.955982281	0.986647088
GCF_000497735.1	0.988114218	0.988095449	0.988131368	0.989218417	0.988334706	0.990984929	0.988555514	0.989158495	0.988473655	0.98803001	0.98932076	0.989153848	0.986590561	0.989886563	0.986818601	0.988549388	0.988503672	0.98936741	0.987028719	0.987975751	0.956168021	0.956477026	0.989226665	0.988473136	0.989940498	0.988286784	0.98890543	0.989561123	0.988384584	0.989341044	0.988782903	0.987040043	0.988466279	0.988622467	0.987523224	0.98858546	0.98700535	0.987300533	0.987845988	0.989131277	0.98761425	0.988352847	0.98840515	0.987190079	0.987743381	0.891501451	0.988133191	0.956445973	0.987943064
GCF_002833285.1	0.988147017	0.987602832	0.988428168	0.989930211	0.986957691	0.989674778	0.987113133	0.988067992	0.988095414	0.987370747	0.998592821	0.988654594	0.986839002	0.988519512	0.9875864	0.987460705	0.987382143	0.990180728	0.986542272	0.988303099	0.956946194	0.956161624	0.987277474	0.98724665	0.987344978	0.988285642	0.988043255	0.987697772	0.987297958	0.987238333	0.98784	0.986925722	0.987981095	0.988669741	0.987918837	0.988730333	0.986444229	0.98755675	0.988351106	0.988630789	0.988695191	0.989921875	0.988654903	0.987546049	0.987737329	0.893688314	0.988174706	0.956059229	0.987333046
GCF_900157145.1	0.987170202	0.988213107	0.988409646	0.989513225	0.987477516	0.989317961	0.987558367	0.988683166	0.988532292	0.987753303	0.988802149	0.988485686	0.987690276	0.988537312	0.987750013	0.988862143	0.987208435	0.98857737	0.987515162	0.987301022	0.956343368	0.956462481	0.989075131	0.988438806	0.987739663	0.987534992	0.987063018	0.987861626	0.988338939	0.989124917	0.98904583	0.986793877	0.988224359	0.987574346	0.987197645	0.987585939	0.987371879	0.987126993	0.987982906	0.98856975	0.988885759	0.988721824	0.988053134	0.986494209	0.988625963	0.893082136	0.989061322	0.956475729	0.987260474
GCF_004332935.1	0.988114285	0.988361065	0.988054868	0.988894032	0.987707384	0.989722666	0.988010754	0.989066408	0.987710142	0.98840785	0.987891903	0.988390135	0.986346543	0.988990118	0.988238605	0.987626062	0.988004986	0.988831205	0.987630659	0.987431262	0.955494625	0.956448071	0.988842313	0.988813586	0.988131071	0.98834649	0.988191162	0.988110632	0.988215414	0.988881841	0.988828124	0.98731919	0.999337128	0.988125235	0.987458132	0.988121977	0.987096166	0.987588628	0.987332569	0.988525198	0.987895775	0.987503044	0.987814988	0.986566469	0.988258006	0.893598393	0.988853646	0.956364018	0.98844248
GCF_004333215.1	0.987301218	0.987652885	0.987679022	0.988926263	0.987461354	0.989214516	0.987141336	0.987929663	0.987940245	0.988326723	0.987371482	0.988042555	0.986997205	0.988420539	0.988073389	0.987528524	0.987333689	0.988019591	0.987430048	0.986974407	0.95672606	0.957656468	0.987287374	0.988137948	0.988018386	0.987874217	0.986978722	0.987907904	0.988281322	0.987441072	0.987898242	0.987377142	0.988306039	0.987654806	0.987216508	0.987585804	0.986849385	0.98695154	0.986894833	0.988015795	0.988172002	0.98760265	0.986665392	0.986228622	0.988159283	0.893926608	0.988547897	0.957651284	0.987280717
GCF_004803425.1	0.957755712	0.957778086	0.958262243	0.957924049	0.957382968	0.957257298	0.957201703	0.957632347	0.957560683	0.958214554	0.957547685	0.957049575	0.958315723	0.957932665	0.958680263	0.95835877	0.95853665	0.958130336	0.957590847	0.956994597	0.981990533	0.982793457	0.957129502	0.958057996	0.957566797	0.957588932	0.957980249	0.956720815	0.958292542	0.957247006	0.958706619	0.959622606	0.957135058	0.956673857	0.958090184	0.956718037	0.958498094	0.958098394	0.957585387	0.957738775	0.958086975	0.958924115	0.957022211	0.957279954	0.959154268	0.901788537	0.957611073	0.98285901	0.957162421
GCF_000020425.1	0.956271557	0.957259854	0.957115088	0.956903059	0.956283404	0.956945807	0.955121192	0.955745597	0.956226327	0.957193998	0.955771271	0.955872772	0.958707082	0.956595656	0.957120954	0.957728141	0.956920367	0.957589036	0.957082501	0.956289058	0.984322693	0.999957898	0.955197723	0.956568354	0.956267533	0.956417076	0.956925495	0.955876327	0.957990767	0.955122423	0.95733671	0.95873119	0.956572172	0.956248684	0.956929023	0.956229704	0.957205162	0.956669576	0.955959227	0.956997189	0.957181233	0.957563687	0.955357094	0.955647601	0.957657442	0.902286111	0.956937834	0.999947293	0.955505958
GCF_004334425.1	0.986266926	0.987019863	0.988044843	0.988552434	0.98749462	0.989479425	0.986583257	0.987671332	0.98795427	0.988254557	0.987053381	0.987299671	0.987643489	0.987811947	0.98821084	0.987234613	0.987741971	0.987809105	0.987354482	0.987097905	0.956054914	0.956817365	0.987947283	0.98854082	0.988307722	0.987950787	0.987174473	0.987123667	0.987528251	0.987848488	0.98779864	0.987489176	0.987735719	0.98780429	0.986647307	0.987817124	0.98594662	0.98825809	0.987238156	0.988248501	0.987846236	0.987230388	0.986936049	0.986120338	0.987310616	0.894523524	0.98869042	0.956747379	0.987598531
GCF_003472305.1	0.989140951	0.989605744	0.986995053	0.988242543	0.989344496	0.988960608	0.988946377	0.988771372	0.988844536	0.987142785	0.987802584	0.988590116	0.985837594	0.989473274	0.98736251	0.987366587	0.988364312	0.987572772	0.986714359	0.98697406	0.956798315	0.956951102	0.988562285	0.987712433	0.989454747	0.988199569	0.989371278	0.987954181	0.985764947	0.988602529	0.988016913	0.986629407	0.986890786	0.98979827	0.987762702	0.989831809	0.987674547	0.98687642	0.987919747	0.987954563	0.987219299	0.987353059	0.987456866	0.987871306	0.987546267	0.892834821	0.987310723	0.956902032	0.987520421
GCF_902167595.1	0.956973577	0.956713299	0.957592746	0.956478055	0.95553553	0.955821233	0.956134951	0.955822306	0.956243274	0.957031883	0.957108426	0.956413036	0.957507307	0.956212837	0.957014867	0.95735388	0.957436268	0.957272154	0.956336199	0.956237932	0.983173204	0.983835399	0.956506175	0.956417921	0.956099084	0.957350734	0.956804511	0.955573284	0.957023323	0.956503172	0.956988673	0.958550667	0.956501498	0.956268912	0.957929954	0.956268961	0.957818876	0.95738152	0.956989293	0.9569735	0.957725707	0.95731106	0.955663875	0.956365457	0.958298481	0.901480821	0.956977666	0.983909457	0.955937606
GCF_015553485.1	0.988756439	0.988541656	0.988636392	0.989802944	0.988437044	0.98997052	0.987383824	0.988854976	0.988855188	0.989220772	0.987245254	0.989162234	0.987006307	0.989261195	0.987314149	0.987902096	0.9886682	0.988652966	0.987262113	0.987557039	0.955724277	0.955838543	0.987532823	0.987349279	0.989393109	0.988472681	0.988894825	0.988252903	0.987820705	0.987569807	0.988538553	0.987402859	0.988478	0.988898464	0.98738735	0.988901488	0.986986875	0.987972845	0.987976381	0.988475809	0.987720858	0.988346721	0.987652292	0.988366492	0.987581185	0.891802029	0.98829857	0.955794939	0.987396057
GCF_004332625.1	0.986836977	0.987668385	0.988515852	0.98799043	0.987427242	0.988597498	0.987493758	0.988138755	0.987378678	0.987430877	0.987423411	0.98732838	0.987669008	0.987980598	0.989285142	0.988147992	0.987870688	0.987806481	0.987009796	0.987419578	0.956634544	0.957280298	0.987864011	0.989379276	0.986670308	0.988241817	0.987248472	0.987680806	0.988515951	0.987907212	0.98859015	0.987486532	0.987679126	0.988062327	0.987214339	0.988098162	0.986576455	0.988273592	0.987351492	0.987517337	0.988427682	0.987492288	0.986839222	0.986777753	0.98844553	0.89505392	0.988770188	0.957199761	0.988035403
GCF_004333905.1	0.987850736	0.987806736	0.98740504	0.988352349	0.987138168	0.988384107	0.987102802	0.987808118	0.987114422	0.987079137	0.987099693	0.987902487	0.987103941	0.987176047	0.988255206	0.986992161	0.988233138	0.988223004	0.986721988	0.987223844	0.956057874	0.957237882	0.987849923	0.988515009	0.987652465	0.988127242	0.987046095	0.986839124	0.987208452	0.987843796	0.987844742	0.98683832	0.988623006	0.988218412	0.987794765	0.988217572	0.98649145	0.987927879	0.987527963	0.9877842	0.988318038	0.987167442	0.987705477	0.986701887	0.986772466	0.896901195	0.988837691	0.957183652	0.987877232
GCF_004334255.1	0.987788085	0.988839961	0.987871986	0.989408192	0.988452205	0.988900862	0.988524697	0.987611349	0.988165918	0.987857667	0.989019151	0.988653964	0.986765203	0.987722374	0.987595973	0.989228671	0.989336589	0.987105714	0.987285762	0.987301614	0.957172576	0.957303569	0.988303507	0.989163915	0.987985799	0.988861831	0.987980207	0.987377171	0.986408347	0.988305806	0.988203483	0.98774416	0.987409355	0.988238622	0.987164822	0.98821421	0.98789896	0.98722662	0.987612437	0.989311579	0.988374851	0.98787156	0.98816305	0.987875013	0.988341489	0.895103262	0.987826762	0.957333951	0.98845393
GCF_002833255.1	0.989396233	0.987434897	0.988636033	0.989015668	0.987720998	0.990317504	0.988892917	0.989096061	0.988241053	0.988297183	0.98935144	0.989181149	0.987774295	0.988647039	0.987900336	0.98700204	0.988304053	0.99023502	0.987568216	0.987894671	0.956186782	0.957424969	0.988745081	0.988724189	0.988320932	0.988523522	0.987921728	0.988060986	0.988738754	0.988782277	0.988542851	0.987364863	0.989470988	0.988939691	0.988417164	0.988920254	0.987247188	0.988755121	0.987956736	0.988418306	0.988816675	0.988604947	0.988440153	0.987080668	0.987953788	0.892465038	0.989517133	0.957394369	0.988533626
GCF_003370225.1	0.988268088	0.98772725	0.987047607	0.988103803	0.9882465	0.98977483	0.988368784	0.989815054	0.989026903	0.988225454	0.987261643	0.989142188	0.986042728	0.989410522	0.98703447	0.988139804	0.988710523	0.986549753	0.987516328	0.986740623	0.955857991	0.956964808	0.989537426	0.987685142	0.989217507	0.988014151	0.98913572	0.988117144	0.985703134	0.98946036	0.988982047	0.985860842	0.98793482	0.98848792	0.985952305	0.988471605	0.987369022	0.986140461	0.987914654	0.988285166	0.986567484	0.986304598	0.987919844	0.987128438	0.987079443	0.892452354	0.98701119	0.956962757	0.987047591
GCF_902505515.1	0.957307034	0.957416569	0.95799186	0.957610259	0.956823851	0.956845209	0.956969536	0.956841329	0.957615276	0.957586368	0.957410188	0.956610733	0.959040839	0.956829551	0.9583328	0.958266294	0.958130618	0.958037026	0.957181509	0.957307918	0.98310564	0.983768632	0.956354862	0.957968563	0.957034358	0.957566452	0.957314361	0.956996337	0.958556252	0.956332709	0.957774734	0.959701854	0.956925537	0.957120525	0.958111987	0.957059131	0.958443456	0.958136604	0.956766436	0.957389301	0.95832988	0.958294588	0.956359182	0.957271093	0.958181263	0.904072174	0.957179846	0.983747265	0.957001101
GCF_000226175.1	0.89378467	0.895286027	0.896377502	0.893495044	0.893557575	0.893216371	0.895434824	0.891743997	0.893355808	0.892785398	0.894688128	0.895506326	0.899010968	0.892276451	0.898638706	0.896034882	0.895738859	0.89715603	0.894925023	0.895667457	0.901478293	0.899742276	0.893182841	0.896222368	0.896403786	0.896566587	0.894865008	0.89490885	0.896603783	0.89328417	0.894675476	0.896754173	0.895712601	0.893209669	0.896645175	0.893246031	0.895916673	0.894312643	0.894534481	0.897660401	0.894544404	0.895887361	0.893970638	0.896224155	0.896516649	0.989805446	0.895629088	0.899531515	0.895490658
GCF_002833055.1	0.989632879	0.988666542	0.989552006	0.990588636	0.988949462	0.990902724	0.988813221	0.989524425	0.989160962	0.989291671	0.990475293	0.990492067	0.987413724	0.989452912	0.98825417	0.988616086	0.989189104	0.990284101	0.987565703	0.988067248	0.95579811	0.957227184	0.98922226	0.989765688	0.989611951	0.989284332	0.989274037	0.98847134	0.98866454	0.989220396	0.989327848	0.988199682	0.989566818	0.9895501	0.988444736	0.989549672	0.986867474	0.988566405	0.988744421	0.989269691	0.988509406	0.989229312	0.989523133	0.988163798	0.988159625	0.890908925	0.989113292	0.9571859	0.989881575
GCF_015557625.1	0.986618491	0.988100657	0.987444112	0.988663697	0.987441217	0.988905724	0.987791806	0.987922619	0.988095039	0.987257975	0.988326525	0.988104034	0.988034992	0.987531667	0.98840638	0.988386433	0.9874105	0.988242612	0.987026074	0.987458692	0.956848725	0.957205758	0.98784315	0.988828465	0.987415327	0.987616597	0.986864799	0.98732189	0.987727452	0.988057931	0.988479556	0.987430706	0.987488474	0.987862659	0.987787063	0.987851891	0.987141256	0.987748544	0.987785827	0.988485391	0.999994004	0.988735464	0.987743313	0.986773925	0.988827695	0.894406938	0.988415561	0.957205593	0.987768129
GCF_901212585.1	0.956672603	0.956370433	0.957939329	0.956555238	0.955793216	0.955751781	0.956297533	0.955708189	0.955985583	0.957166268	0.956497718	0.956130189	0.9577181	0.955884264	0.956867602	0.95718531	0.957059669	0.956942309	0.956812082	0.955938346	0.982537927	0.982972982	0.95568266	0.956548083	0.955810813	0.956999975	0.956063352	0.955521888	0.957040355	0.955651686	0.956619957	0.958093564	0.956482387	0.956040913	0.957299769	0.956039473	0.957609532	0.956972076	0.955481112	0.95684267	0.957409165	0.957360176	0.95575157	0.956339144	0.957203612	0.902496834	0.956900589	0.982968451	0.956333226
GCF_902167545.1	0.971077258	0.97155495	0.971196601	0.971767684	0.971021165	0.972192279	0.971456108	0.971621182	0.971521578	0.970728312	0.971090416	0.971810855	0.970992296	0.971911341	0.971328011	0.971819945	0.970956684	0.971335321	0.972134234	0.970715427	0.955552553	0.955946158	0.97190656	0.971476433	0.971475855	0.971823356	0.971325249	0.97153052	0.970854176	0.971917537	0.97084738	0.970569873	0.971456434	0.972445572	0.970083496	0.97234574	0.971744478	0.970532709	0.972326079	0.972090401	0.971036762	0.971280094	0.972207223	0.971275819	0.971570723	0.89306039	0.971200425	0.956000524	0.970963509
GCF_015670845.1	0.988749505	0.988138427	0.98852556	0.989751739	0.989279574	0.990073982	0.989093623	0.988800248	0.989618654	0.988513235	0.988048808	0.989764615	0.986867143	0.988705113	0.987912221	0.988390883	0.988845319	0.988651304	0.987588439	0.987328347	0.956730487	0.957857444	0.98819793	0.988706214	0.989379394	0.988311336	0.988154793	0.98860288	0.98754953	0.988368111	0.988771043	0.987930777	0.988034048	0.988683676	0.987412975	0.988684113	0.988571536	0.987578266	0.98849182	0.988234577	0.987833683	0.98786697	0.987950652	0.987573032	0.987924198	0.892412762	0.988280888	0.957876456	0.988260251
GCF_008086305.1	0.988419542	0.989107682	0.98767557	0.989155656	0.989497557	0.990170998	0.989869524	0.989764964	0.989891858	0.987793349	0.988557498	0.989769125	0.986967832	0.988522849	0.987410226	0.989051743	0.989171414	0.987898525	0.987329834	0.98849663	0.954995631	0.955673762	0.990128339	0.989299114	0.989735341	0.988542245	0.989086685	0.988384365	0.987027308	0.99007439	0.987932141	0.987429603	0.987731691	0.989292634	0.987242145	0.989265535	0.98744168	0.98702861	0.988754494	0.989023317	0.988187077	0.988357975	0.98868565	0.988121948	0.987752468	0.893242539	0.988041728	0.955653842	0.987922382
GCF_003465095.1	0.987968599	0.989393647	0.987744206	0.988195598	0.989387983	0.989287276	0.9885735	0.988200145	0.990117804	0.987760272	0.987082096	0.988409918	0.986199863	0.988586695	0.987111088	0.988818975	0.987898024	0.986811849	0.987782882	0.986973044	0.956276146	0.95471118	0.987186335	0.986205337	0.988198762	0.988828744	0.987594716	0.988395711	0.986172918	0.987269764	0.987563968	0.985819154	0.987222402	0.987646104	0.986346058	0.987811717	0.9878193	0.986666713	0.988582842	0.987814571	0.987327706	0.986467493	0.987672845	0.988022028	0.987553265	0.894206504	0.986978709	0.954730261	0.98595764
GCF_003342655.1	0.988764801	0.989489237	0.987542855	0.988388984	0.988783894	0.988623597	0.988276965	0.989609579	0.989767268	0.988219863	0.987428208	0.988512199	0.986776792	0.989315651	0.987601627	0.989166474	0.988855255	0.987825554	0.988173154	0.986822289	0.956413987	0.956911072	0.989282508	0.987657254	0.988932822	0.987842111	0.988814105	0.988844323	0.987329695	0.989414873	0.988003338	0.986186613	0.988101779	0.988268699	0.986963153	0.988252871	0.988155229	0.987453066	0.987416276	0.987699648	0.987576867	0.986212849	0.987960143	0.987326917	0.987295121	0.893251068	0.988618286	0.956893202	0.987739099
GCF_000829295.1	0.989802021	0.989204162	0.988761393	0.989322546	0.989716296	0.990825755	0.989262785	0.989680091	0.989029349	0.990090229	0.988975248	0.989718091	0.987113797	0.990622583	0.987323239	0.988656568	0.989457887	0.988930917	0.987711767	0.987895265	0.95578496	0.956346834	0.990228369	0.988138322	0.990437774	0.989478038	0.989744771	0.9898152	0.988420004	0.99032314	0.988710462	0.986936748	0.989363184	0.988695369	0.987456678	0.988791698	0.988054927	0.987910297	0.988200277	0.989141796	0.988345573	0.988171976	0.988717993	0.989104438	0.987902062	0.889484051	0.988444204	0.956378583	0.989632873
GCF_902505525.1	0.959152724	0.959606782	0.960013932	0.959677366	0.958881566	0.95875499	0.958816236	0.958594217	0.95975565	0.959683326	0.959442436	0.958744832	0.960990827	0.959090481	0.960032714	0.960016478	0.960197444	0.959977367	0.959202673	0.959377222	0.98234411	0.982933863	0.958213741	0.959764385	0.959109353	0.959122271	0.959442504	0.95888604	0.960415214	0.958239107	0.959894827	0.961249496	0.958792267	0.959303289	0.960033102	0.959216598	0.960584764	0.960049516	0.958975562	0.959503511	0.960204256	0.960442344	0.958106122	0.959305646	0.96036608	0.904219638	0.959189381	0.982945746	0.958634304
GCF_003464805.1	0.989349913	0.988483485	0.987621377	0.989231734	0.988610466	0.990556651	0.987748816	0.990774789	0.988630873	0.988452458	0.987329152	0.989357565	0.986751451	0.989721701	0.987721723	0.987734529	0.988207247	0.98839103	0.987863888	0.987531983	0.955738172	0.95530035	0.99975473	0.987113307	0.989732217	0.989361631	0.98932991	0.989033177	0.988006248	0.999845305	0.988556851	0.986600634	0.988895508	0.989425555	0.987489509	0.989458822	0.987868521	0.986866362	0.989254725	0.989131368	0.988057421	0.987764875	0.98870363	0.988315247	0.987881927	0.890672002	0.987666728	0.955286136	0.986799355
GCF_003437095.1	0.989775248	0.988596745	0.986802455	0.989052709	0.989439038	0.991728801	0.98852592	0.989372378	0.989497019	0.988689905	0.988608814	0.990806963	0.987712957	0.991091777	0.988230739	0.988924168	0.989392786	0.988275776	0.987709811	0.988416464	0.955252181	0.956041956	0.989936982	0.988720558	0.99091073	0.988542132	0.989366719	0.991077568	0.987936262	0.990052337	0.989105656	0.987147389	0.989398209	0.990754252	0.987021999	0.990745573	0.987203725	0.987671963	0.98830756	0.989149053	0.987701437	0.987757926	0.98862541	0.988652474	0.987289399	0.891060263	0.988232303	0.955959991	0.988007298
GCF_902381625.1	0.956271557	0.957259854	0.957115088	0.956903059	0.956283404	0.956945807	0.955121192	0.955745597	0.956226327	0.957193998	0.955771271	0.955872772	0.958707082	0.956595656	0.957120954	0.957728141	0.956920367	0.957589036	0.957082501	0.956289058	0.984322693	0.999957898	0.955197723	0.956568354	0.956267533	0.956417076	0.956925495	0.955876327	0.957990767	0.955122423	0.95733671	0.95873119	0.956572172	0.956248684	0.956929023	0.956229704	0.957205162	0.956669576	0.955959227	0.956997189	0.957181233	0.957563687	0.955357094	0.955647601	0.957657442	0.902286111	0.956937834	0.999947293	0.955505958
GCF_900157095.1	0.987861271	0.988512387	0.988064804	0.988542797	0.98797821	0.989223279	0.988818336	0.988660576	0.989391694	0.987754752	0.9885531	0.988416649	0.987518909	0.988390383	0.988340891	0.988031944	0.988107401	0.987642474	0.986961624	0.988493125	0.95674997	0.956341359	0.988704027	0.988983181	0.988008953	0.988471956	0.988308795	0.988080096	0.986642464	0.9888467	0.988636375	0.98750522	0.987660289	0.989085433	0.987410048	0.989114711	0.987212935	0.987314875	0.989274829	0.988661639	0.9888721	0.987289774	0.987871118	0.987589506	0.988071859	0.893059704	0.988315148	0.956264051	0.987302098
GCF_015558685.1	0.9878465	0.988043911	0.987941235	0.988698028	0.987091035	0.989232332	0.988097276	0.988022256	0.987369815	0.987442986	0.987287781	0.987892553	0.986721878	0.987662846	0.987953537	0.987187867	0.987851532	0.987690402	0.986715061	0.987182554	0.956474366	0.957362759	0.988421036	0.988028363	0.988287842	0.988074283	0.987486362	0.987633521	0.986840647	0.988411395	0.98803068	0.98665827	0.988453672	0.988418666	0.987624742	0.98840876	0.986708216	0.987538613	0.988728645	0.987798742	0.987769841	0.987005542	0.987432369	0.986974927	0.987800824	0.895686597	0.988291355	0.957337377	0.987561418
GCF_015558825.1	0.987902766	0.988640202	0.988356143	0.989221555	0.987931812	0.990186799	0.988779004	0.988668636	0.988764969	0.986912421	0.989314951	0.98895657	0.98742976	0.988015137	0.988602002	0.988300894	0.988606406	0.988343203	0.987883983	0.987854488	0.955615965	0.955820765	0.988604442	0.988710758	0.988412618	0.988566322	0.988234954	0.987667767	0.98735378	0.988845283	0.988517533	0.987356847	0.98844765	0.988468052	0.987882574	0.988478039	0.986929216	0.988151645	0.9885023	0.989202123	0.988538594	0.987649466	0.988262668	0.98721146	0.988617838	0.893434402	0.988544479	0.95580428	0.987994464
GCF_015554225.1	0.988506407	0.989496101	0.98751632	0.988668041	0.988764743	0.989184921	0.988088004	0.988625784	0.989364711	0.987131634	0.987795752	0.988484754	0.987240692	0.987960772	0.987334272	0.988779867	0.988635172	0.988082576	0.988416058	0.986845697	0.95655155	0.95679158	0.987616919	0.987893158	0.988271377	0.988169441	0.988118024	0.987741716	0.986682556	0.98755179	0.988887866	0.987233194	0.987936608	0.988492195	0.98723429	0.988447293	0.988377239	0.987680128	0.987251781	0.98814859	0.988275109	0.987367528	0.987969246	0.98793075	0.987379878	0.89747316	0.987964852	0.95671116	0.988295999
GCF_004333105.1	0.987363191	0.988538446	0.987133553	0.988607584	0.988681898	0.990414717	0.989144036	0.98858101	0.988993269	0.988248621	0.98898892	0.989267981	0.987808653	0.988669586	0.988447573	0.988307943	0.988752294	0.988405922	0.988090277	0.988096967	0.95529824	0.956275532	0.987984224	0.988707138	0.988381407	0.988485149	0.98788895	0.988217858	0.986879944	0.988060829	0.988732743	0.988067242	0.987851313	0.987999294	0.987635008	0.988012484	0.986960625	0.987697103	0.987851759	0.989647821	0.988514073	0.988615337	0.988283848	0.987561271	0.988197976	0.895245346	0.988240293	0.956192435	0.988450073
GCF_902505535.1	0.959315066	0.957831774	0.959393434	0.959163832	0.958765937	0.959076749	0.959100799	0.958549774	0.958475304	0.959964472	0.958629009	0.958590032	0.960108524	0.958393106	0.959273388	0.959530111	0.959201164	0.959476279	0.959241074	0.958571943	0.98282892	0.982606956	0.95819522	0.959175013	0.959169613	0.959948532	0.959835872	0.957718045	0.959336788	0.958240397	0.958509338	0.960012368	0.958583965	0.958649134	0.959449961	0.958675263	0.95859746	0.959783204	0.959078843	0.95869476	0.958295751	0.959857263	0.957774144	0.959177733	0.959694454	0.900465533	0.958801822	0.982595274	0.957908099
GCF_015546765.1	0.986910932	0.988283317	0.986931083	0.988655633	0.987090979	0.988768764	0.987179585	0.98746381	0.987650414	0.986954606	0.988014263	0.987835086	0.98652654	0.987577311	0.987494823	0.987381921	0.987483435	0.988254166	0.986821636	0.988157683	0.95673513	0.956363056	0.988192924	0.987833378	0.987056772	0.987902823	0.987258106	0.987454427	0.987613009	0.988242345	0.988109582	0.986476635	0.987564256	0.988097116	0.987354911	0.988100335	0.986443586	0.98809149	0.988483306	0.988415944	0.988009322	0.987388212	0.987311907	0.986159828	0.987358795	0.894570927	0.988274659	0.956324542	0.987455121
GCF_001595465.1	0.988614963	0.98873683	0.98788916	0.989490459	0.988164203	0.989711825	0.987363913	0.989594647	0.98896362	0.988051592	0.988094435	0.989487822	0.986570854	0.988601016	0.987263602	0.989543566	0.988686206	0.988466498	0.987605231	0.988196276	0.955608051	0.954611434	0.988226199	0.987508788	0.988187491	0.988199694	0.988484604	0.988096521	0.987069719	0.988251998	0.989601175	0.987266853	0.988281085	0.988711885	0.987185217	0.988683545	0.987730979	0.986316093	0.988389159	0.988595712	0.988286855	0.988550241	0.987916648	0.987819452	0.987547482	0.892571953	0.987554583	0.954578966	0.987283689
GCF_004333235.1	0.989156848	0.988823934	0.987467144	0.988153116	0.988747025	0.989804075	0.989468512	0.988340908	0.989199051	0.98738413	0.987717139	0.989263095	0.986507333	0.9895006	0.987671843	0.988704866	0.988041892	0.98844122	0.987865305	0.987166141	0.956186468	0.95631541	0.988927433	0.988059239	0.989847194	0.988049263	0.988934442	0.988764309	0.987356797	0.988886368	0.988693503	0.986516211	0.987561178	0.989818737	0.985916489	0.98976528	0.987307845	0.987291306	0.988211753	0.988514715	0.986497424	0.986758894	0.987659403	0.987986429	0.987074204	0.894479732	0.98821362	0.956251828	0.987123006
GCF_000196555.1	0.989252418	0.988599023	0.987678147	0.989142111	0.988445682	0.990422713	0.987865488	0.990619952	0.988714277	0.988391676	0.98740731	0.98941973	0.986825379	0.989618315	0.987783499	0.987924012	0.988365633	0.988448767	0.987746143	0.98747336	0.955744642	0.955181404	0.999872101	0.987290906	0.989809881	0.989435475	0.989414017	0.989162844	0.988166686	0.999861748	0.988614006	0.986664495	0.988924539	0.989333202	0.98758484	0.989356682	0.987764968	0.986951604	0.989195054	0.989177923	0.987972485	0.987661641	0.988713787	0.988485146	0.987955629	0.890341936	0.987692368	0.955264464	0.986870372
GCF_001686225.1	0.987364917	0.988005134	0.988122769	0.988771637	0.988429681	0.988893291	0.988402611	0.988293906	0.988222416	0.988307395	0.988388192	0.988212048	0.987576632	0.987827076	0.988828142	0.987920995	0.988222831	0.98847965	0.987151359	0.98717943	0.955748238	0.956497018	0.988202786	0.989756025	0.987800585	0.988380569	0.988466181	0.987397287	0.986965834	0.988166433	0.988787242	0.988195747	0.988033958	0.98865034	0.987679159	0.988626569	0.987322686	0.988147014	0.988305761	0.98892896	0.988197904	0.988420894	0.987919501	0.987202646	0.988103412	0.893757109	0.988583965	0.956526791	0.988829134
GCF_000261225.1	0.986620603	0.987072158	0.986446626	0.987543081	0.986532196	0.989078838	0.987626606	0.988052607	0.987640118	0.986124228	0.987148621	0.987569836	0.986225785	0.98767143	0.986513829	0.986249715	0.985985104	0.987761231	0.986843344	0.986943576	0.955931964	0.956706767	0.98904699	0.987342962	0.988151218	0.987447775	0.987812889	0.987431208	0.987585524	0.989147335	0.987685718	0.985393656	0.987919518	0.98785855	0.985568725	0.987828459	0.985730186	0.986070894	0.987298019	0.987338663	0.987082331	0.986643157	0.987098782	0.985690019	0.987032712	0.894979048	0.987769911	0.956658876	0.985600652
GCF_002833185.1	0.989016998	0.988508631	0.986640539	0.989421726	0.988505571	0.991108172	0.988118744	0.990347935	0.989183036	0.989391269	0.988487811	0.988848914	0.986666932	0.989925465	0.987932232	0.988014408	0.988345876	0.988804532	0.987121291	0.987262698	0.954777571	0.956346497	0.989747184	0.988376208	0.988768695	0.987120396	0.988963497	0.989036531	0.987082481	0.989960942	0.988173557	0.98747707	0.988855173	0.989084178	0.987146827	0.98904789	0.98681022	0.987131155	0.988130415	0.987948691	0.987367801	0.988333949	0.987868146	0.986815646	0.987888768	0.891176394	0.988477852	0.956305525	0.988459591
GCF_004334535.1	0.987657151	0.987545813	0.988532639	0.988663682	0.987156518	0.989116818	0.988316186	0.988066062	0.988777263	0.987688677	0.987884934	0.988833818	0.98681112	0.98750197	0.987973949	0.987863845	0.987663653	0.988480667	0.988168585	0.987245717	0.95716695	0.957355203	0.987695538	0.988648915	0.988501323	0.98741848	0.987502401	0.987512551	0.9886995	0.987750322	0.98767924	0.987327516	0.987809174	0.988293747	0.987442771	0.988209621	0.986518133	0.988534964	0.987562884	0.988736248	0.988354756	0.987487956	0.987594443	0.986705691	0.987920837	0.891495841	0.989042531	0.957284406	0.987855946
GCF_001719085.1	0.98961763	0.988614732	0.988956465	0.990678944	0.989800772	0.999976678	0.989322635	0.99095918	0.989827195	0.98905225	0.989737302	0.991031388	0.987779387	0.990529147	0.988995216	0.989466876	0.990095751	0.989583364	0.988494595	0.98898312	0.955445857	0.956870599	0.99048296	0.989353763	0.99095412	0.989734953	0.989630204	0.990329616	0.988733461	0.99058811	0.990294164	0.98812917	0.989499369	0.989649748	0.988375412	0.989651802	0.98826738	0.988227553	0.988766836	0.989789299	0.989133021	0.98886896	0.989596146	0.988085086	0.988260419	0.892342842	0.98867719	0.956905337	0.989476723
GCF_004334855.1	0.98638362	0.987514326	0.988033065	0.988329443	0.987380134	0.989366996	0.98772327	0.987837352	0.988032014	0.988370802	0.987658476	0.988214049	0.987723944	0.987702262	0.987656547	0.987526868	0.987037611	0.988239737	0.987298102	0.987632894	0.956823302	0.95788962	0.987545605	0.989013492	0.988123053	0.988830398	0.987201419	0.987420891	0.987306888	0.987406729	0.988386736	0.987100882	0.988119519	0.987529412	0.987746547	0.987585116	0.986157966	0.987955197	0.987187927	0.988640692	0.988493363	0.988399426	0.98765189	0.986710498	0.987082872	0.896726772	0.988876623	0.957833173	0.988037711
GCF_003094855.1	0.989507857	0.988353523	0.987675345	0.989607585	0.989169274	0.990931401	0.988651778	0.999944464	0.989602481	0.988848744	0.988338208	0.988810925	0.986245467	0.989446956	0.987780058	0.988205816	0.988523615	0.988289514	0.987316796	0.988073873	0.955456007	0.955949485	0.990533831	0.987781719	0.989785129	0.988578286	0.989429339	0.98880562	0.987810863	0.990795374	0.989008386	0.987065871	0.989676448	0.988483484	0.987231805	0.988571879	0.9882113	0.986417924	0.988737307	0.988489212	0.987914528	0.987904237	0.987882326	0.987675843	0.987736055	0.890034534	0.988415436	0.955888886	0.987279152
GCF_015551415.1	0.987990568	0.987498532	0.987574742	0.988797574	0.987905041	0.990285158	0.988573211	0.99022167	0.989080992	0.988256882	0.987831898	0.98874198	0.986640897	0.988746782	0.987444995	0.987328959	0.988296921	0.987820636	0.98742922	0.987611269	0.955565741	0.956804324	0.989432892	0.9879073	0.988690231	0.988544623	0.98796572	0.988576078	0.987275302	0.989486563	0.989041429	0.986753452	0.988580738	0.988281754	0.987118394	0.988243219	0.986554831	0.987262022	0.988074987	0.988367358	0.987820978	0.987174776	0.987309486	0.986684592	0.987291206	0.891837525	0.988355549	0.956768784	0.987994055
GCF_015547105.1	0.988846744	0.98850487	0.988087278	0.988502116	0.988758416	0.989247511	0.989431142	0.989453037	0.988919782	0.988764213	0.988540961	0.988591838	0.987220159	0.98854379	0.988321671	0.988345933	0.988810559	0.989326361	0.987149445	0.988165831	0.956327518	0.957418298	0.989053692	0.989135791	0.988659931	0.988822404	0.989508073	0.987731988	0.98755278	0.988950022	0.987699135	0.987669035	0.988870278	0.988453428	0.988456727	0.988439202	0.987706053	0.988018475	0.988106021	0.987897258	0.988346331	0.988127584	0.988514772	0.988217865	0.988207212	0.894670186	0.989004021	0.957450542	0.989195792
GCF_004334155.1	0.98741057	0.988706156	0.987935062	0.989351004	0.988177541	0.989272951	0.987906413	0.988044718	0.988401124	0.987751051	0.988190042	0.987762278	0.986825052	0.987690534	0.988539434	0.988247723	0.988534962	0.988568873	0.986468304	0.988171095	0.9562607	0.957070557	0.987618333	0.989816525	0.988413077	0.988052616	0.988195698	0.987275059	0.987430691	0.987758158	0.989042872	0.988092804	0.987674736	0.988638971	0.987644836	0.988619824	0.9870682	0.98782205	0.988420745	0.98864778	0.988224808	0.9876804	0.987426086	0.986678553	0.9893266	0.893380681	0.989133539	0.956999339	0.988475972
GCF_001686165.1	0.987518768	0.988815047	0.987942588	0.989030849	0.988007482	0.98995863	0.988595393	0.9882632	0.988412109	0.987956485	0.988242693	0.988044474	0.98743524	0.987632887	0.988268055	0.988770698	0.98922889	0.989182753	0.987792849	0.98810024	0.955703831	0.956646904	0.987770794	0.989576224	0.988924847	0.98848566	0.988774455	0.987776417	0.988101619	0.987652052	0.988703949	0.987781797	0.988759781	0.987823625	0.987646769	0.98779487	0.987051674	0.988342257	0.987737288	0.98880325	0.98851553	0.988437037	0.988395497	0.987206358	0.987619815	0.895305484	0.989007196	0.956683362	0.988848921
GCF_003472405.1	0.989193037	0.988561025	0.987032476	0.989005828	0.988061523	0.990184921	0.987324991	0.989155967	0.987337198	0.987617266	0.988446966	0.989599188	0.986105914	0.990908633	0.987721884	0.988189846	0.987937445	0.988383278	0.987451685	0.987127533	0.956304	0.956813104	0.98909613	0.987414392	0.989937871	0.988019517	0.9880788	0.989858846	0.988045072	0.989133754	0.988472614	0.986073644	0.988351672	0.989902515	0.986462554	0.989908291	0.987775599	0.986849954	0.987844937	0.988652502	0.987820598	0.987434651	0.987812341	0.987764196	0.987666136	0.89223702	0.987506668	0.956818506	0.987349431
GCF_004333015.1	0.986634451	0.988248157	0.989013719	0.988949518	0.988163304	0.988330439	0.988239647	0.987883944	0.987706826	0.988840742	0.988466842	0.988380965	0.987618288	0.987992766	0.988396685	0.988339383	0.988727878	0.987184032	0.98765491	0.98691148	0.956997527	0.957424293	0.987479906	0.989640606	0.986584276	0.988710042	0.98741807	0.987462469	0.986239922	0.987459019	0.988551883	0.988066823	0.988223202	0.988130048	0.988024107	0.988149311	0.987049414	0.98814526	0.987825938	0.988191878	0.988463777	0.987153461	0.987641231	0.986689888	0.988387359	0.895702565	0.988778537	0.957429848	0.988448767
GCF_003094955.1	0.989275982	0.988178774	0.987600081	0.989418335	0.988926335	0.990611225	0.988324516	0.999479302	0.989371445	0.988522799	0.988061911	0.98872266	0.985957801	0.989169367	0.987493916	0.987922675	0.988369911	0.988054998	0.987182562	0.987891188	0.955413536	0.95581339	0.990159962	0.987492262	0.989563118	0.988294596	0.989150887	0.988671308	0.987555244	0.990425482	0.988853232	0.986773728	0.989482203	0.988349697	0.986847313	0.988380886	0.987921821	0.986250026	0.988353579	0.988191358	0.987645513	0.987676427	0.987660729	0.98744535	0.987508198	0.890551181	0.988215639	0.955759137	0.987051641
GCF_004332635.1	0.98692227	0.986748424	0.986818731	0.988508904	0.987065728	0.989225253	0.987664185	0.987549204	0.98788082	0.986533129	0.987963222	0.988097503	0.986792606	0.987279395	0.98796301	0.986521983	0.98639269	0.987199181	0.986593023	0.987154044	0.955640057	0.955916774	0.98758906	0.98799072	0.987440128	0.987784127	0.986194611	0.98681579	0.986904234	0.987830173	0.98759973	0.986480754	0.987241633	0.987837334	0.986803097	0.987840925	0.98589068	0.987208821	0.988447197	0.987983286	0.987532587	0.987775846	0.985246775	0.986954711	0.987069753	0.895968117	0.987955175	0.955855496	0.986667961
GCF_003370065.1	0.986045136	0.985682491	0.985165365	0.98516254	0.985896825	0.986548485	0.986021376	0.986180301	0.98647803	0.984682216	0.984913826	0.985926641	0.983669378	0.986118449	0.984712555	0.985424838	0.985805939	0.984914627	0.985661718	0.984169405	0.955152647	0.956059693	0.985768102	0.984720266	0.985755606	0.985679607	0.986432164	0.985806336	0.98369687	0.985973474	0.985585886	0.983779212	0.985109104	0.985490391	0.98342255	0.985423796	0.986405308	0.984653721	0.985325444	0.985419937	0.98490123	0.983736307	0.985849802	0.984509533	0.985153919	0.891827967	0.985882386	0.956063538	0.984797743
GCF_004334325.1	0.98795023	0.987809989	0.988264625	0.98944634	0.988166425	0.989799392	0.987728594	0.988354294	0.987961673	0.988245901	0.988077058	0.988485948	0.987367473	0.988274469	0.989134509	0.988451963	0.988911931	0.988390749	0.987716126	0.987707649	0.956132691	0.956779025	0.988371298	0.989372085	0.987887186	0.989023519	0.988467864	0.987867579	0.987068379	0.988291734	0.988536677	0.987836414	0.988767873	0.988342275	0.987831581	0.988332471	0.986473255	0.988135013	0.988214073	0.988576197	0.98792236	0.987341997	0.988398004	0.986183879	0.988045257	0.896302555	0.988422926	0.956722525	0.988650057
GCF_003370005.1	0.987829056	0.988779712	0.986406424	0.988674726	0.988407702	0.989223683	0.988502258	0.988587536	0.989716124	0.987310864	0.986300671	0.98877651	0.986586785	0.987333575	0.986593888	0.989006924	0.987857266	0.987640238	0.987581048	0.987951878	0.955963537	0.955498204	0.986972701	0.98691229	0.988716806	0.988189161	0.988781964	0.987949777	0.985274433	0.987154226	0.988300205	0.986814469	0.988015786	0.9891864	0.986348601	0.989237542	0.988046824	0.986998987	0.9885788	0.987891428	0.986740525	0.986470186	0.988307376	0.988320875	0.987536609	0.89227919	0.987682865	0.95540522	0.986728493
GCF_001446255.1	0.989996304	0.988937306	0.988550321	0.989925927	0.989532666	0.991732696	0.989296513	0.990250439	0.989391591	0.988436551	0.990073904	0.990876918	0.986876203	0.990307898	0.987487733	0.988917487	0.990421046	0.989191194	0.987460813	0.988551596	0.955883154	0.956705191	0.989866626	0.989186007	0.990772686	0.988557291	0.989853254	0.989242298	0.987801511	0.989873442	0.989514867	0.98745354	0.989054945	0.990163221	0.988188798	0.990116266	0.987678078	0.987413096	0.988359365	0.989819236	0.988638007	0.988966785	0.989469071	0.988934369	0.987517989	0.893613494	0.988623623	0.956673131	0.988955831
GCF_004332895.1	0.988253923	0.987824404	0.987659785	0.988716819	0.987732463	0.989909893	0.987977741	0.988004743	0.989410253	0.987319213	0.987801305	0.989808465	0.98731149	0.987769199	0.987968187	0.988403212	0.988409401	0.987521182	0.988499213	0.988213114	0.956899395	0.955358048	0.987613178	0.987489789	0.988531915	0.989056746	0.987225599	0.98749446	0.987033259	0.987678715	0.988476796	0.98657406	0.987608128	0.989109981	0.987196751	0.989112969	0.987438186	0.987909562	0.989414073	0.988440653	0.989138329	0.987856287	0.988612125	0.9878362	0.987758948	0.895424773	0.988252538	0.955318796	0.985592928
GCF_003464685.1	0.987270601	0.988024872	0.987145928	0.988628122	0.986926928	0.989455395	0.987764398	0.98839477	0.988093229	0.986651767	0.988416687	0.98840681	0.987110612	0.988134908	0.986898647	0.987995	0.987476032	0.98800045	0.986802067	0.987201868	0.957024679	0.956550701	0.988472508	0.986973742	0.98861219	0.987771569	0.988405478	0.987784354	0.986967686	0.988610724	0.987692563	0.986543361	0.987850901	0.989100984	0.986993727	0.989202573	0.985914869	0.986990547	0.988289922	0.988544104	0.988220363	0.987320618	0.988320515	0.987998107	0.986679869	0.895030635	0.987948983	0.956391849	0.986702089
GCF_000210755.1	0.989392661	0.987467125	0.987633092	0.989114611	0.988049971	0.989896909	0.988621785	0.988805899	0.988048514	0.987324302	0.989921268	0.989489809	0.98635239	0.988778401	0.988002182	0.987312573	0.988371552	0.988943583	0.986377857	0.988408061	0.957438533	0.957359958	0.989104357	0.98849958	0.988720795	0.988926962	0.988566004	0.987936373	0.987057195	0.989146717	0.98804037	0.985894789	0.988246229	0.989854476	0.987979237	0.989837297	0.986933571	0.987449189	0.988179747	0.988623142	0.988347632	0.98868015	0.987484542	0.988441156	0.987338323	0.896187877	0.988445204	0.957316615	0.987822976
GCF_004333625.1	0.988223697	0.989683071	0.988039975	0.989547137	0.988108926	0.989725325	0.988919372	0.98898689	0.989021339	0.988220204	0.988921635	0.988445757	0.987130126	0.988615728	0.987956313	0.988817008	0.989009899	0.989128041	0.988022701	0.988329566	0.956142047	0.955856714	0.988682818	0.98899949	0.98904172	0.988590342	0.989333331	0.988075754	0.988023519	0.98863247	0.988647483	0.987544815	0.988756577	0.989749146	0.987161499	0.989785115	0.987052377	0.988531543	0.988360524	0.989805979	0.988084738	0.987767325	0.988565635	0.987857379	0.987948896	0.895145383	0.99002272	0.955840596	0.988221831
GCF_002833015.1	0.988725091	0.988060677	0.988036608	0.989589366	0.988172712	0.990554013	0.988669824	0.989667255	0.988237755	0.987879636	0.988266639	0.988539656	0.986950715	0.988442263	0.987527282	0.9881426	0.98885984	0.989451634	0.987837454	0.987930884	0.956035967	0.956945059	0.990111039	0.9880863	0.989099165	0.988915986	0.989135248	0.988076013	0.987832986	0.9901169	0.988557304	0.987212343	0.988120495	0.989006586	0.987458615	0.989015067	0.986951811	0.987392732	0.988684278	0.988805438	0.987892178	0.98776844	0.988891885	0.987359117	0.987148086	0.89284939	0.98854557	0.956894805	0.98857645
GCF_000825085.1	0.956281039	0.95717036	0.957200999	0.956981941	0.956370352	0.957040372	0.955196706	0.955827471	0.956226715	0.95723495	0.955805596	0.955904668	0.958803895	0.956639174	0.957176279	0.957682256	0.956802014	0.957646251	0.957166835	0.956447203	0.984358043	0.999979186	0.955135877	0.956609546	0.956395111	0.956532192	0.956861744	0.956030208	0.957967634	0.95524069	0.957450174	0.958817376	0.956639867	0.956202712	0.95700281	0.956210344	0.957225998	0.956759362	0.956029492	0.957070963	0.95721575	0.957644891	0.955459146	0.955717041	0.957622759	0.902001683	0.956976631	0.999973203	0.955578052
GCF_000825045.1	0.956255847	0.957185336	0.957154753	0.956916597	0.956360984	0.956953236	0.95516871	0.955750845	0.956244713	0.957197922	0.955722116	0.955856473	0.958729884	0.956573527	0.957109847	0.95766399	0.956851468	0.957629789	0.957140288	0.95632091	0.984366856	0.999977041	0.955190741	0.956561667	0.95635757	0.956478676	0.956872281	0.955951005	0.957866763	0.955221713	0.957384721	0.958742249	0.956564808	0.956169769	0.95700112	0.956176364	0.957183143	0.956709046	0.956027497	0.957018828	0.957191024	0.957665623	0.955385383	0.955678327	0.9576016	0.902040971	0.956897854	0.999966418	0.955508762
GCF_004167725.1	0.988622942	0.988917806	0.9882733	0.988848833	0.987317298	0.989527253	0.98878517	0.988797875	0.988794934	0.986523153	0.989630369	0.989130059	0.987174978	0.987765601	0.987944332	0.987935929	0.988435358	0.988501085	0.987557087	0.988111536	0.956348449	0.956754985	0.988604803	0.988541827	0.988497142	0.988912635	0.988493082	0.988283185	0.98763026	0.988631725	0.988742248	0.987017357	0.988235673	0.988534771	0.987779	0.988455977	0.987159223	0.988105148	0.988378926	0.989342351	0.98903426	0.989516958	0.988225745	0.988289266	0.988067939	0.894855481	0.988941117	0.956733772	0.988142949
GCF_002833135.1	0.987094569	0.987278229	0.987636005	0.988305965	0.98723975	0.989424022	0.987580812	0.987357425	0.987141373	0.987059514	0.990017096	0.987328309	0.986620907	0.987559592	0.988022416	0.986787952	0.987220411	0.989706351	0.986058208	0.987103606	0.957301847	0.957516179	0.988058466	0.988471887	0.987798728	0.98829508	0.988055886	0.987180347	0.98753786	0.987867708	0.988475648	0.987148237	0.987637513	0.987612637	0.988605089	0.987664616	0.985950197	0.987924653	0.98720615	0.987913957	0.987368567	0.988451614	0.987326524	0.986332682	0.987775766	0.89465282	0.987889033	0.957466382	0.987954924
GCF_000730045.1	0.988497752	0.988761909	0.986732584	0.989037832	0.988763388	0.990156249	0.988438664	0.990934199	0.989378782	0.988346574	0.988213341	0.98816255	0.986103735	0.989674884	0.987262183	0.988831624	0.988250585	0.988489214	0.987763747	0.987686617	0.955276725	0.956178238	0.990045404	0.987798394	0.989709124	0.987641564	0.988864128	0.989041559	0.987672613	0.990030095	0.988515217	0.986243002	0.987740493	0.988448763	0.985810269	0.988393528	0.98810339	0.985941019	0.988601991	0.988236395	0.986362015	0.987485607	0.987434768	0.987390191	0.986911471	0.892348663	0.987836861	0.956120047	0.987227198
GCF_003437455.1	0.989727293	0.989487792	0.987965924	0.989330162	0.989556183	0.989665443	0.988709335	0.98947976	0.989519724	0.988606091	0.988467678	0.989763227	0.986768504	0.989804476	0.987010616	0.988989298	0.988937104	0.98798334	0.987925104	0.987440902	0.956335574	0.956778026	0.988374626	0.9887775	0.989918196	0.988485312	0.988597189	0.988539148	0.987806135	0.988416711	0.989355821	0.987018537	0.98848662	0.990000448	0.987030908	0.990026071	0.987684852	0.987493579	0.989054946	0.988992565	0.988149168	0.987905531	0.988706841	0.989129337	0.987333224	0.891603808	0.987699609	0.956755202	0.987651397
GCF_900157065.1	0.956309216	0.957187692	0.957205207	0.956966446	0.956323266	0.95697081	0.955204121	0.95578365	0.956263806	0.957205892	0.955799929	0.955885982	0.958787186	0.956610466	0.957166668	0.9576746	0.956694767	0.957655149	0.957162088	0.956412575	0.984353406	0.999967668	0.955096813	0.956538573	0.956318677	0.956484622	0.956865175	0.955966419	0.957909123	0.955253159	0.957434799	0.958776806	0.956615637	0.956192511	0.957058078	0.956202547	0.957243974	0.956713633	0.956042567	0.95708559	0.957278664	0.957609275	0.955421152	0.955708892	0.957699416	0.902020826	0.956963787	0.999944323	0.955589236
GCF_015555065.1	0.986157646	0.987790177	0.98826214	0.988565959	0.987138384	0.989973939	0.987788092	0.988125227	0.987708978	0.987412186	0.988674982	0.987069432	0.988009078	0.987852523	0.987915306	0.988007025	0.987181888	0.988246493	0.987480051	0.987433976	0.957118413	0.957867237	0.988445645	0.988379824	0.987424497	0.988461004	0.986905677	0.987112519	0.987870606	0.988529222	0.987871978	0.986993755	0.988044059	0.987133141	0.987506633	0.987136273	0.98642039	0.987595054	0.988328242	0.988658985	0.989155252	0.988430455	0.987913485	0.987101607	0.988041432	0.893856682	0.987642627	0.957840458	0.987070357
GCF_004334785.1	0.988163522	0.988763807	0.987981454	0.988339636	0.98815447	0.989828467	0.988404495	0.988974119	0.989137865	0.988036387	0.987522754	0.98863002	0.987919329	0.988819773	0.988087012	0.98792059	0.987842731	0.987758073	0.987468494	0.988249292	0.955658506	0.955812257	0.98810218	0.986886319	0.989312594	0.989212243	0.988591471	0.988096117	0.987187815	0.988080528	0.987756647	0.986330273	0.988224315	0.988382969	0.987422476	0.98842463	0.98665352	0.988015542	0.988664266	0.988697247	0.98919489	0.988046955	0.988153706	0.988627134	0.986935989	0.893152656	0.987568049	0.955762896	0.986132503
GCF_004324325.1	0.989007707	0.988771221	0.986704432	0.988335214	0.989070429	0.989531835	0.98873155	0.98842684	0.988992264	0.987094629	0.988246334	0.988694587	0.987484727	0.989600201	0.986879046	0.988105893	0.987841514	0.987994377	0.987219315	0.986894945	0.956160036	0.957287254	0.988705945	0.987407074	0.989838802	0.987660915	0.988442147	0.988652963	0.987038517	0.988701588	0.987850353	0.986187638	0.987192981	0.989834212	0.985838035	0.989835002	0.987083211	0.986722204	0.987941462	0.988294324	0.987698917	0.987863668	0.987346217	0.98853494	0.986602658	0.894417605	0.987189185	0.957329268	0.98677327
GCF_003437715.1	0.990048331	0.988149052	0.985826731	0.987864882	0.988705456	0.988634186	0.987563372	0.987236765	0.988127449	0.986391752	0.9862192	0.989760363	0.985829159	0.989440919	0.986695665	0.987300492	0.987091881	0.987021242	0.986428546	0.986433312	0.956374177	0.95461208	0.987230907	0.986096082	0.989538116	0.986961441	0.988439436	0.988603497	0.985816473	0.987226234	0.986926554	0.985551103	0.986794676	0.990389358	0.986456882	0.990418156	0.986431617	0.98533087	0.988223184	0.988614788	0.986255357	0.986969486	0.987291454	0.988966965	0.985866455	0.893493285	0.986447555	0.954613682	0.984995174
GCF_000261205.1	0.986802971	0.986853961	0.98647646	0.987610028	0.98635022	0.988838208	0.986803796	0.98741707	0.987419883	0.985899061	0.986335824	0.987706729	0.985973057	0.987764991	0.986490583	0.986143627	0.985912793	0.987686355	0.986637921	0.986944762	0.956043424	0.955573701	0.988412706	0.986424675	0.988146778	0.987393818	0.987611322	0.987518153	0.987211517	0.988443214	0.987475474	0.98535215	0.98766713	0.987753457	0.985554841	0.987758292	0.985805782	0.985863307	0.987183115	0.987111651	0.986774011	0.986497737	0.986987997	0.985654258	0.986738854	0.89488395	0.987511693	0.955528228	0.984497287
GCF_013249165.1	0.988469872	0.989057472	0.987680338	0.989125857	0.989487115	0.990196878	0.98992616	0.989838106	0.989852727	0.987819792	0.988703535	0.989757783	0.98703986	0.988557182	0.987426192	0.988973671	0.989092068	0.987927722	0.987312406	0.988505359	0.955026686	0.955934418	0.990058936	0.989299362	0.989736285	0.988614344	0.989075046	0.988413763	0.986953981	0.990070488	0.987889032	0.987450967	0.987773713	0.989308742	0.98727702	0.989280461	0.987449761	0.987011799	0.988817493	0.989043852	0.988183504	0.988333346	0.988722283	0.988125058	0.987770873	0.89350569	0.98805804	0.955868298	0.987907796
GCF_001870705.1	0.965987401	0.96683344	0.967268818	0.967433781	0.966143596	0.965839409	0.966142583	0.965855184	0.966592758	0.96677981	0.966390744	0.966085724	0.968333874	0.965343405	0.967902054	0.967381931	0.967798392	0.967491202	0.967094611	0.966513838	0.964678469	0.96511405	0.965222647	0.967670333	0.965764634	0.966891187	0.966687998	0.965207082	0.966727627	0.965082255	0.967011591	0.96717308	0.965892374	0.965896986	0.967968	0.96589718	0.967579238	0.96732726	0.966885624	0.966455322	0.967937034	0.967676273	0.9661588	0.965906962	0.968315771	0.90659633	0.9665455	0.965181153	0.967153549
GCF_001446275.1	0.98775189	0.987946793	0.987811616	0.98941501	0.987843458	0.99033803	0.987993486	0.989371047	0.98880615	0.987818085	0.988103632	0.988866348	0.986273449	0.987951967	0.987335175	0.988481221	0.988094815	0.988466927	0.987612881	0.987795156	0.95453863	0.954212396	0.988552093	0.987740579	0.989002546	0.98833777	0.988236835	0.987980576	0.986517895	0.988825537	0.988904751	0.986808965	0.988230942	0.988641638	0.986256211	0.988581584	0.986808557	0.986217118	0.987746951	0.988554389	0.987657946	0.988150916	0.988788768	0.986927472	0.986897212	0.893058421	0.988332823	0.95436275	0.98685062
GCF_002833125.1	0.988983974	0.988854518	0.987825886	0.989332185	0.988337043	0.989958002	0.988908963	0.990798224	0.989254715	0.988065342	0.98906572	0.988818169	0.986634122	0.988673117	0.988166198	0.987902785	0.988693747	0.98891694	0.98715319	0.988018857	0.95649133	0.957450532	0.989701128	0.988379702	0.988608925	0.988555205	0.989326076	0.987478222	0.986781255	0.989751194	0.989350039	0.986946385	0.987990886	0.988962249	0.987289825	0.988973999	0.987341181	0.987448338	0.988637047	0.988227834	0.98850244	0.988266208	0.988539894	0.988047021	0.987542468	0.892962428	0.988156944	0.957402014	0.988280231
GCF_003370035.1	0.988036366	0.988273604	0.986753683	0.988072581	0.988846534	0.988658695	0.987836063	0.987847834	0.988992394	0.987777351	0.987128585	0.98889805	0.985092398	0.988979245	0.985910825	0.98808866	0.988098467	0.987059901	0.986896044	0.986563299	0.956038999	0.956471932	0.987077416	0.986928568	0.98946351	0.988185436	0.988269872	0.987611671	0.985410763	0.987176464	0.987418079	0.986009103	0.986394052	0.989124768	0.984883159	0.989138256	0.98786328	0.985776829	0.988134432	0.987792752	0.985825483	0.986039493	0.98670001	0.987051336	0.986057665	0.891649928	0.986718239	0.956464182	0.986952012
GCF_003466425.1	0.990213166	0.989030793	0.987648663	0.988784621	0.989413944	0.990859288	0.989173104	0.990187987	0.989310286	0.988888753	0.988272571	0.990202202	0.986875394	0.991493895	0.986984233	0.988129914	0.988620457	0.988386173	0.987564047	0.987700182	0.955771924	0.956536889	0.990086691	0.987505011	0.991319939	0.98838881	0.989492341	0.989859849	0.988508217	0.990107591	0.988886545	0.986531063	0.988549103	0.990586216	0.986480334	0.990567881	0.987723445	0.986982593	0.987950959	0.989007095	0.98772882	0.987692189	0.988490509	0.989209353	0.986763205	0.890779216	0.988049746	0.95648883	0.98789544
GCF_004919065.2	0.956932202	0.956707695	0.957127281	0.956382235	0.955777424	0.955518613	0.955935277	0.955701286	0.956395758	0.955977551	0.9571451	0.956177466	0.957658739	0.955740831	0.956925422	0.956883786	0.956147012	0.957112302	0.956397471	0.956237253	0.999735269	0.98437321	0.955971743	0.956842101	0.956377882	0.956195795	0.957041026	0.955133907	0.956852707	0.956020271	0.95666307	0.958201695	0.955735707	0.95666922	0.957429009	0.956697974	0.956636317	0.957170069	0.95673467	0.956788094	0.956978163	0.957158517	0.955300896	0.956458637	0.957814134	0.901600608	0.957053144	0.984380172	0.955342445
GCF_004332925.1	0.988263592	0.988372087	0.988819692	0.989321482	0.988848141	0.989762368	0.989086821	0.989672281	0.989601815	0.989278197	0.988389953	0.989896001	0.987457201	0.989113065	0.987939423	0.988959445	0.990138147	0.98774176	0.988260499	0.987260728	0.956373182	0.957444692	0.989158637	0.988841754	0.98918967	0.989046338	0.987863234	0.988230523	0.988006346	0.989266174	0.989094334	0.987567082	0.988277637	0.988065782	0.986991612	0.988050152	0.987969044	0.987649148	0.988540656	0.988953286	0.988736501	0.988007141	0.988700607	0.9878118	0.988751096	0.893297081	0.988512897	0.957443772	0.988184733
GCF_902167885.1	0.95626795	0.957248325	0.957107507	0.956889384	0.956279093	0.956899906	0.955117818	0.955743529	0.95620802	0.957140897	0.95583597	0.955806958	0.958699007	0.956630499	0.957112603	0.957715904	0.956841838	0.957587631	0.957078244	0.956282958	0.984344057	0.999945339	0.955122934	0.956560686	0.956263224	0.956365748	0.95691463	0.955913832	0.957975287	0.955118942	0.957270102	0.958719293	0.956561075	0.956233358	0.956924828	0.956222968	0.957203025	0.956643312	0.955954341	0.956999409	0.957177637	0.957544483	0.955338224	0.955643422	0.957652604	0.902278743	0.956934216	0.999940417	0.955501587
GCF_000730135.1	0.987532481	0.987856755	0.987101142	0.988204383	0.987186215	0.989410585	0.988505082	0.987934395	0.98807497	0.986209016	0.988294208	0.987905942	0.986277181	0.988199233	0.986812982	0.987353514	0.986575055	0.987786462	0.987260674	0.987868102	0.955811081	0.956565267	0.988662123	0.987597617	0.988714778	0.987651489	0.988678309	0.987919739	0.986494315	0.988606948	0.987947835	0.986411734	0.986946349	0.989185118	0.985984927	0.989219592	0.986174246	0.986326599	0.98856733	0.988464001	0.987113114	0.987396201	0.987412125	0.986651547	0.98723586	0.894283999	0.987810041	0.956545729	0.985654285
GCF_015669715.1	0.988125141	0.987971833	0.987319376	0.988182238	0.987246112	0.989451354	0.987997479	0.988393907	0.988286751	0.987394737	0.988221565	0.988180095	0.986850867	0.988269672	0.987666941	0.987347061	0.988139089	0.988900024	0.987346574	0.988711226	0.956705271	0.95629213	0.988305637	0.987249793	0.988301726	0.988401568	0.988482786	0.987261617	0.987782259	0.988227032	0.988664619	0.986667146	0.988388991	0.98863051	0.987279033	0.98867063	0.986359983	0.987696913	0.988490712	0.98890871	0.988928969	0.988023037	0.988897767	0.988127523	0.987311588	0.893083983	0.988101388	0.956189028	0.986784765
GCF_003465455.1	0.98762269	0.988797843	0.986830522	0.987205848	0.989745985	0.988906389	0.987764612	0.987935567	0.989791721	0.987205675	0.985777105	0.988434526	0.985948034	0.987902172	0.986690719	0.988088819	0.987286038	0.986626602	0.987724819	0.986727953	0.956631562	0.954698725	0.986503081	0.985728909	0.988228612	0.987780884	0.987080214	0.987883906	0.986457029	0.986504551	0.987203296	0.984908345	0.98675775	0.987898968	0.986047099	0.987892901	0.988225946	0.986427373	0.987948457	0.98738871	0.987398848	0.986726535	0.98743408	0.987436063	0.986861165	0.894126134	0.986710216	0.954657408	0.985176469
GCF_015668695.1	0.986364886	0.987189314	0.986813204	0.988100719	0.986788511	0.989375683	0.98713428	0.987909473	0.988484553	0.986960666	0.988167316	0.988010145	0.986893661	0.986919528	0.986485989	0.988464074	0.987737436	0.987463732	0.987218171	0.987346937	0.956148259	0.956460206	0.987184337	0.98771298	0.987074382	0.987890368	0.987380931	0.987124932	0.985867009	0.987105002	0.988508511	0.986975945	0.986985587	0.987471509	0.986579639	0.987482844	0.985988457	0.987395601	0.988065828	0.988358604	0.987911682	0.98687192	0.987111331	0.985979408	0.98682232	0.89510533	0.98740303	0.956416636	0.986705025
GCF_004333715.1	0.987092169	0.986773869	0.987364625	0.988641159	0.986705829	0.988460891	0.987005113	0.987180183	0.987373606	0.988213652	0.98707059	0.988621034	0.987357329	0.987644038	0.98775024	0.987388447	0.987135549	0.98652055	0.987295138	0.987176534	0.957772176	0.956991661	0.987072842	0.987414576	0.986843133	0.988214346	0.987355721	0.986707447	0.986626154	0.98709781	0.987184876	0.986699384	0.988261438	0.987758573	0.987735007	0.987736537	0.986413634	0.98826265	0.988045269	0.988405801	0.988520254	0.988156102	0.987441126	0.986977385	0.988021983	0.893132075	0.989251058	0.956947397	0.987018072
GCF_004334335.1	0.986258341	0.985946993	0.986779438	0.987805248	0.986627015	0.988159117	0.985966456	0.987095147	0.986911641	0.987506175	0.986786852	0.986739792	0.986228543	0.986229899	0.987699515	0.986583533	0.986840553	0.986209404	0.986393639	0.986109189	0.958050679	0.958852201	0.986642158	0.987532818	0.986856387	0.987369471	0.986273382	0.98535962	0.986270583	0.98660217	0.986191571	0.999977739	0.987312923	0.986718666	0.986721337	0.986717466	0.985704646	0.987637928	0.986339551	0.986778498	0.987550806	0.987173217	0.986503224	0.985697453	0.986404957	0.896188395	0.987536348	0.958836233	0.987165769
GCF_004333205.1	0.987629731	0.987404785	0.988604393	0.988397417	0.988065859	0.989107128	0.986969514	0.987465781	0.987588127	0.98760092	0.987698733	0.988568135	0.986630656	0.988179875	0.987876556	0.988048744	0.988114587	0.987552799	0.986909015	0.986974281	0.95694089	0.957456828	0.987508504	0.987950544	0.987767479	0.988468378	0.986743978	0.987639392	0.987785372	0.987622823	0.987890491	0.986715351	0.987711696	0.986958038	0.986762473	0.987033395	0.986303255	0.98754022	0.987300301	0.987714666	0.988022444	0.987521648	0.98746702	0.986308992	0.987520093	0.893233578	0.988083717	0.957403433	0.987786806
GCF_015671435.1	0.987003616	0.987777822	0.987232951	0.987864661	0.98651135	0.989175072	0.987127948	0.98822526	0.987680071	0.986363886	0.988441216	0.988035001	0.986991132	0.987984585	0.986571075	0.987483005	0.986561496	0.988906727	0.986726914	0.987494384	0.956522111	0.956491448	0.988330961	0.987250113	0.987823084	0.987285019	0.987185783	0.987289335	0.987814855	0.988352503	0.987524641	0.986046477	0.9873173	0.987990961	0.986564568	0.988030769	0.985955469	0.987179673	0.987083306	0.988547696	0.987810911	0.987418882	0.987922734	0.987124649	0.986854455	0.894179685	0.987901986	0.956370169	0.986836208
GCF_004333165.1	0.987829047	0.98826493	0.989275085	0.99022738	0.988530779	0.990528014	0.988263136	0.988279988	0.988790316	0.98819119	0.989124545	0.989338143	0.987951233	0.989043844	0.988244077	0.988654189	0.988731059	0.988744866	0.987308185	0.987776609	0.95511348	0.956320593	0.988266998	0.989401509	0.989507089	0.988285013	0.988540599	0.988511532	0.988411447	0.988325654	0.989276213	0.988301504	0.988769315	0.988560627	0.987395737	0.988538839	0.987178843	0.988171529	0.987898788	0.988804085	0.9875204	0.988313919	0.988385548	0.986466313	0.988266017	0.889852585	0.988393335	0.956267042	0.988395
GCF_001546275.1	0.98828419	0.988752946	0.988307333	0.988743944	0.987885729	0.989581653	0.989002608	0.988687175	0.988976581	0.98761185	0.989600416	0.989283788	0.987118758	0.988169959	0.988067459	0.988438276	0.988663382	0.988897088	0.987678207	0.988390094	0.957096603	0.956530435	0.988989487	0.988893286	0.988408992	0.988939182	0.988341738	0.987751951	0.987426161	0.989095265	0.988502263	0.986635951	0.988429027	0.989164427	0.987994997	0.989150636	0.987130435	0.987951766	0.989693348	0.989665578	0.989406556	0.989203736	0.989056156	0.988482036	0.988267036	0.896438884	0.988988332	0.956506619	0.987754872
GCF_002832945.1	0.989187222	0.988331544	0.986538139	0.988148051	0.989003569	0.989993576	0.988544947	0.989071999	0.988563365	0.98867847	0.987537981	0.989869939	0.986564517	0.991353166	0.98687398	0.987882989	0.988187351	0.987060387	0.986961751	0.986342173	0.95565171	0.956563335	0.989001111	0.987293948	0.991134777	0.987810734	0.989139614	0.990095917	0.987333948	0.989161921	0.988122883	0.986199587	0.988299841	0.990300943	0.986003462	0.990343034	0.986731787	0.986601863	0.987323749	0.98784276	0.987145965	0.98661578	0.987690144	0.988490473	0.986290133	0.890908522	0.987816802	0.956557158	0.987754131
GCF_000825065.1	0.956287696	0.95714694	0.957200996	0.956979595	0.956373095	0.956992245	0.955175987	0.955828224	0.95620365	0.957242339	0.955808292	0.95589963	0.958804325	0.956640525	0.957174882	0.957661293	0.956786398	0.957645809	0.95717016	0.956397291	0.984379692	0.999985647	0.955103463	0.95660303	0.956363591	0.956485021	0.956842107	0.955990594	0.957915713	0.955251243	0.957451849	0.958815319	0.956632486	0.956238968	0.957002525	0.956209635	0.957227814	0.956758441	0.956026613	0.957071787	0.957212503	0.957640614	0.955447968	0.955717903	0.957621817	0.901982614	0.956976946	0.999965119	0.955571395
GCF_003473205.1	0.988662547	0.988526305	0.986152654	0.988949759	0.988192329	0.990254139	0.98737685	0.988972008	0.987314066	0.987685708	0.988632494	0.989748885	0.986159467	0.990875593	0.987910918	0.988425317	0.988204771	0.987491259	0.98746588	0.987240864	0.956317158	0.956818936	0.98904873	0.987702501	0.990301736	0.987988599	0.988273421	0.989831387	0.987329383	0.989087198	0.988458997	0.986093824	0.988416308	0.98980262	0.986631625	0.98980779	0.98702931	0.9868123	0.987840544	0.987842727	0.987762628	0.986550915	0.987787024	0.986946987	0.987727558	0.892163285	0.987494215	0.956840252	0.987360038
GCF_002076095.1	0.986214865	0.987278507	0.986487727	0.987900663	0.98730396	0.988305901	0.986870027	0.987432399	0.988214758	0.98636189	0.987196771	0.987494398	0.986091322	0.986648543	0.986564632	0.987352619	0.987028485	0.986474251	0.986386672	0.986870779	0.958273482	0.958182501	0.9873742	0.987390966	0.988144728	0.987546372	0.986748296	0.986219591	0.986183506	0.987370968	0.987391903	0.985602889	0.986411138	0.987642038	0.986428764	0.987556107	0.98587906	0.986082444	0.988377664	0.987466733	0.987418994	0.987332358	0.986874754	0.987052673	0.986571149	0.897270866	0.98731184	0.958127704	0.986062652
GCF_015551245.1	0.988025254	0.986848687	0.987094909	0.988370452	0.987609431	0.988951966	0.986458911	0.987647155	0.987201229	0.98779396	0.987110648	0.988137428	0.986211499	0.98744677	0.987032348	0.987646421	0.986877142	0.987185903	0.986836048	0.986378193	0.956114296	0.957133802	0.987891052	0.988085189	0.988037796	0.98744503	0.987272014	0.987540984	0.987303437	0.987902508	0.988246567	0.985685007	0.988605923	0.987251385	0.987794914	0.987342915	0.986269699	0.987204603	0.987065767	0.987430862	0.987733888	0.987210047	0.986833172	0.986745122	0.986941471	0.891085784	0.987660327	0.957128396	0.98734031
GCF_002833315.1	0.966492362	0.967199253	0.968067711	0.968102711	0.966350966	0.96624157	0.967239728	0.966802835	0.966635194	0.967860739	0.96815568	0.966566725	0.968566386	0.965535666	0.968724075	0.967297604	0.968137224	0.968362592	0.967862094	0.967487337	0.963806257	0.96306904	0.965479062	0.968853491	0.966265141	0.96750947	0.967582552	0.965258098	0.967093426	0.965653658	0.968009716	0.968048436	0.967604211	0.966971662	0.969917564	0.966830791	0.967563186	0.968971165	0.967480218	0.967897552	0.968687731	0.969079676	0.966700001	0.967367621	0.968932234	0.900994569	0.967849729	0.963023786	0.968389142
GCF_900637215.1	0.95630729	0.957287766	0.957153461	0.956938559	0.956315015	0.95697609	0.955156887	0.955771784	0.956256272	0.95723627	0.955807233	0.95589974	0.958748301	0.956631827	0.957135623	0.957757895	0.956943989	0.957625296	0.957106979	0.956319691	0.984343301	0.999958968	0.955233681	0.956599473	0.956316478	0.956456726	0.956955748	0.955906998	0.958023084	0.955157499	0.957372207	0.958759802	0.956585768	0.956280616	0.95691448	0.956261674	0.957245808	0.956706529	0.95598996	0.957015204	0.957199942	0.957602501	0.955393046	0.955683644	0.957684803	0.902275369	0.956971237	0.999947649	0.95555042
GCF_001686105.1	0.964932699	0.963002179	0.964544159	0.963852345	0.963447225	0.963386136	0.963643578	0.963445636	0.964302116	0.963423025	0.963566251	0.964006333	0.96443828	0.963493132	0.964266638	0.963234578	0.964577684	0.964491417	0.963425326	0.963446219	0.979943265	0.979221972	0.963165372	0.963715114	0.964089378	0.963667789	0.964195002	0.963757351	0.964759718	0.963190188	0.963594591	0.964254721	0.963463441	0.963597758	0.964670432	0.963651845	0.96333333	0.964834492	0.963282765	0.963888878	0.963983594	0.964108116	0.962964744	0.963874954	0.963760911	0.901968152	0.96438245	0.979205471	0.963861569
GCF_003990235.1	0.988665266	0.98861756	0.987790594	0.989294032	0.989434359	0.990871594	0.989292234	0.990470895	0.989910714	0.988180645	0.988165532	0.989469653	0.987014764	0.989650593	0.987352424	0.988500794	0.987967832	0.988155731	0.987848758	0.987799744	0.954626341	0.955534397	0.990712097	0.987631867	0.990429121	0.987699826	0.989260505	0.989427243	0.987795143	0.990769784	0.988711322	0.98656016	0.987773612	0.98905129	0.986508794	0.989061909	0.98739157	0.986173994	0.988452545	0.98892865	0.986196705	0.987002676	0.987461003	0.988197528	0.987671453	0.890312163	0.988022932	0.955450963	0.987507062
GCF_003437135.1	0.989765502	0.988600698	0.986841633	0.989098536	0.989443266	0.991753609	0.988564291	0.989470244	0.989505461	0.988829296	0.988644686	0.990757904	0.987841431	0.991119952	0.9882585	0.988973293	0.989397175	0.988252575	0.987752472	0.988461255	0.955279088	0.956131022	0.989974576	0.988705438	0.990945305	0.988700505	0.989374366	0.991122038	0.987938194	0.990085861	0.989136139	0.987171962	0.989429745	0.990858942	0.986990894	0.990852195	0.987214905	0.987724385	0.988339914	0.989108794	0.987830947	0.987715767	0.988379259	0.988705165	0.98730236	0.891274181	0.988267126	0.956073265	0.987999278
GCF_001892965.1	0.989409549	0.98888488	0.988404966	0.989130242	0.989052428	0.989898854	0.989115332	0.990682981	0.989602813	0.988957177	0.988223939	0.989542867	0.986613222	0.988898865	0.987965074	0.988304593	0.989163801	0.98817705	0.988120508	0.98799681	0.955411869	0.957610419	0.990597448	0.988868521	0.989495294	0.988819806	0.989339646	0.988898699	0.987865583	0.990619141	0.989085435	0.986677609	0.988640576	0.988698372	0.987658247	0.98860088	0.988154615	0.987426957	0.988894312	0.988735664	0.988336555	0.987158004	0.987753952	0.988369524	0.987594243	0.890640314	0.988406671	0.957563274	0.988241181
GCF_004333425.1	0.988541477	0.988880243	0.98804559	0.990248361	0.989024689	0.990273083	0.989037649	0.988503201	0.988469764	0.989161275	0.988259937	0.989662991	0.987046111	0.989514242	0.988068141	0.989251164	0.989334105	0.98898392	0.987950973	0.988083715	0.955642953	0.957040717	0.989015125	0.989524421	0.989264376	0.988483429	0.988408903	0.988997703	0.98806833	0.989057319	0.989486285	0.987643193	0.989130577	0.98826547	0.987399597	0.988221913	0.987965868	0.987709683	0.988662287	0.989421068	0.98777925	0.988258742	0.987649174	0.987374465	0.988510033	0.894531576	0.988249482	0.956960263	0.98830242
GCF_004332855.1	0.987854485	0.987945593	0.986850703	0.98894411	0.988119901	0.989784649	0.987938904	0.988166357	0.988276754	0.987567028	0.988063493	0.988396991	0.987471189	0.98736788	0.988833539	0.987710925	0.988476234	0.988211448	0.987341647	0.987910159	0.95593057	0.956631284	0.988034979	0.989066227	0.986931031	0.987873651	0.9874388	0.987414467	0.987150524	0.988106443	0.98796275	0.987209985	0.989095523	0.988227932	0.988066551	0.988298989	0.987271388	0.988463813	0.987539569	0.988178538	0.988808265	0.988274659	0.98737144	0.987167332	0.988019549	0.896587861	0.988848625	0.956717461	0.988155602
GCF_009741385.1	0.988240191	0.989702816	0.987444064	0.98934405	0.988738793	0.989331431	0.987513713	0.988274927	0.989983638	0.987832521	0.987896538	0.989116366	0.987025405	0.98814919	0.987579495	0.999973437	0.988988028	0.986977242	0.988061725	0.98730882	0.956864612	0.957609387	0.987816747	0.98787354	0.988346921	0.988403558	0.987208991	0.987767164	0.98770607	0.987749114	0.989016325	0.986438416	0.987368076	0.988380321	0.987482431	0.988261138	0.988569659	0.987072616	0.988293702	0.988177161	0.988781014	0.987443523	0.987638512	0.987269943	0.987778439	0.895008214	0.987914405	0.95755247	0.987519822
GCF_000166315.1	0.989488999	0.987716161	0.987302486	0.988036595	0.988114478	0.989348779	0.987503114	0.988549729	0.987128986	0.987553152	0.987517588	0.989527284	0.985702906	0.990876378	0.986823287	0.987186847	0.987874611	0.987203463	0.986862979	0.986664036	0.954899731	0.956308814	0.988862288	0.987259618	0.989748646	0.987498982	0.988356649	0.99158895	0.987135196	0.988694765	0.987218827	0.985801644	0.988149209	0.98930207	0.985930034	0.989319522	0.987034716	0.986036237	0.98645307	0.988169937	0.98649121	0.986918205	0.988202639	0.988243504	0.986300216	0.890561219	0.986916727	0.956370928	0.987582778
GCF_000478525.1	0.989366264	0.988499408	0.987672365	0.989259694	0.98856362	0.990572635	0.98774183	0.990701856	0.988686379	0.988472353	0.987330703	0.989399055	0.986799463	0.989768669	0.987783193	0.98785164	0.988263398	0.988428351	0.987746173	0.987598609	0.955692093	0.955207143	0.999776741	0.98726633	0.9897862	0.989334211	0.989353214	0.989058732	0.988113345	0.999789927	0.988581737	0.986656988	0.988869772	0.989431699	0.987558206	0.989457915	0.987829964	0.986913145	0.989330317	0.989094391	0.988052825	0.987762149	0.988714299	0.988436946	0.987936094	0.890815103	0.987656598	0.955244166	0.986741469
GCF_003437695.1	0.990504663	0.988353306	0.988117993	0.989093925	0.989162436	0.990477485	0.988589194	0.989150235	0.98908132	0.987616351	0.988288804	0.990460053	0.986262523	0.990069614	0.986857684	0.988162907	0.987876148	0.988670544	0.988307238	0.987139911	0.956024348	0.956300454	0.98893775	0.98824832	0.99066005	0.988874352	0.988356485	0.989498343	0.98781311	0.988911962	0.988570259	0.986305178	0.988366871	0.990122422	0.986240944	0.990146698	0.987201277	0.987042815	0.987805963	0.989487106	0.988051674	0.987586616	0.988036786	0.987970346	0.987089714	0.893664292	0.988026954	0.95631394	0.98767172
GCF_015556235.1	0.988353883	0.988819304	0.987672532	0.989486669	0.988591854	0.989642996	0.987979263	0.988530689	0.988513941	0.988248403	0.987952557	0.988451988	0.986489871	0.988354971	0.987454869	0.988812161	0.987856931	0.988213408	0.987291579	0.986863558	0.955797041	0.956113523	0.989284175	0.988847242	0.989050802	0.987498504	0.98939183	0.988443557	0.987717261	0.989267253	0.988661846	0.987404398	0.988705639	0.988266836	0.9874149	0.988268769	0.987409585	0.987116585	0.988391559	0.988146687	0.987573547	0.987497041	0.98796159	0.987716965	0.988410105	0.891401084	0.987574839	0.956119736	0.988156486
GCF_000261265.1	0.986675918	0.987258488	0.985715937	0.988368127	0.986104261	0.988319924	0.986296153	0.987377018	0.98693421	0.985560041	0.986851848	0.987560085	0.986726822	0.987962397	0.986687017	0.987264768	0.985897777	0.98678166	0.986348622	0.986955136	0.956147132	0.955871356	0.987432638	0.98583636	0.987313252	0.987403856	0.987502403	0.987439913	0.985686148	0.987458337	0.988122815	0.985755768	0.987275711	0.987965851	0.986254394	0.987942921	0.985677839	0.985912111	0.987172654	0.987105186	0.987217427	0.986584508	0.986843718	0.985973157	0.986958719	0.893398905	0.987257424	0.955745878	0.984716705
GCF_015553805.1	0.987633734	0.98831589	0.987677448	0.988198462	0.986678183	0.989072641	0.987043505	0.987719583	0.986930078	0.987060963	0.988345569	0.987825803	0.986852059	0.987123756	0.98825927	0.987370254	0.987712343	0.989296904	0.986287502	0.986968795	0.957231955	0.957120508	0.988283496	0.988360538	0.987616842	0.987973993	0.987969164	0.986719851	0.987096359	0.988242918	0.98795059	0.98722471	0.987778479	0.987862101	0.987957947	0.987838645	0.98632787	0.988372844	0.987904645	0.987865838	0.988425637	0.988595858	0.987952429	0.986933112	0.987848232	0.897406275	0.987988694	0.957128689	0.988106308
GCF_002075935.1	0.970712203	0.971755008	0.970476921	0.971571699	0.970735064	0.972055657	0.971066885	0.971466382	0.971549035	0.970194359	0.971001655	0.971195994	0.970665496	0.971529805	0.971044655	0.971738288	0.970578048	0.97158091	0.972160686	0.970825691	0.954748701	0.955092035	0.971952881	0.971316862	0.971521067	0.970918232	0.971466306	0.971292416	0.971318279	0.971993327	0.971049369	0.970899166	0.971287626	0.972366494	0.969084712	0.972244358	0.971181223	0.970902166	0.971647472	0.971944737	0.9702356	0.971166908	0.971263689	0.970248684	0.970955855	0.892556504	0.971196133	0.955134238	0.970646919
GCF_001686125.1	0.958700204	0.957375749	0.959111598	0.958366535	0.958348212	0.957406581	0.958036605	0.957178534	0.956850636	0.958598767	0.957775357	0.958305567	0.958691464	0.957772571	0.959079645	0.958248897	0.95908464	0.95800531	0.957814823	0.957407733	0.982232182	0.983459657	0.957092367	0.957975117	0.957048881	0.958133567	0.957956748	0.957223155	0.957572147	0.957018523	0.958345452	0.95981237	0.957684207	0.956709994	0.959055008	0.956718262	0.95865816	0.957742088	0.95703957	0.957564113	0.95786666	0.95845419	0.956483909	0.957685923	0.959204287	0.901204385	0.957654672	0.983481202	0.958076897
GCF_900157185.1	0.956354988	0.95722229	0.957274529	0.957035022	0.95631576	0.956956359	0.955114413	0.955768743	0.956176853	0.957192478	0.95581826	0.955873424	0.95885391	0.956615847	0.957221832	0.957603039	0.956788708	0.957610784	0.957105866	0.956392964	0.984357211	0.999984206	0.955006817	0.956640085	0.95632765	0.95641305	0.956783737	0.956016969	0.957877015	0.955212433	0.957441066	0.958851513	0.956577893	0.956158095	0.957062636	0.95619886	0.957310101	0.956786279	0.955991678	0.957143818	0.957269064	0.957574162	0.955497116	0.955681914	0.957574731	0.901983829	0.957044804	0.999974114	0.95560694
GCF_014900535.1	0.987758103	0.987939522	0.987575976	0.988363468	0.987707276	0.989228278	0.987267917	0.988972601	0.98916608	0.988033808	0.987913665	0.988865723	0.985788999	0.988392546	0.985620562	0.987325726	0.987166292	0.986886445	0.987532599	0.986618016	0.956862387	0.956573398	0.988774793	0.987075299	0.987890709	0.987614403	0.986984331	0.987863655	0.987605207	0.988749761	0.987308729	0.984659997	0.987396389	0.988098202	0.986010426	0.988151376	0.98732518	0.986369886	0.98763218	0.987677772	0.988283623	0.986278252	0.9880983	0.987073279	0.985890656	0.895563029	0.987777169	0.956542759	0.986571099
GCF_902167775.1	0.957054321	0.956354479	0.957488338	0.956935441	0.95611642	0.956385676	0.955645613	0.955038878	0.956905132	0.957247517	0.956646887	0.956311765	0.957845298	0.956159816	0.957553563	0.957529667	0.957503171	0.957615833	0.956842829	0.95660658	0.982593689	0.981684138	0.955153151	0.956284523	0.956341499	0.957360977	0.956825192	0.956029551	0.957146648	0.955062806	0.958106585	0.958101543	0.956647865	0.956096283	0.957758363	0.956080022	0.957384836	0.957446025	0.956916374	0.956823085	0.957695474	0.958009334	0.95569233	0.95669919	0.958552925	0.901419803	0.957216846	0.981745118	0.955749779
GCF_000007525.1	0.987255171	0.987948353	0.987627153	0.988758518	0.987696875	0.98939302	0.988237835	0.988245223	0.988020458	0.987149302	0.987890727	0.987943479	0.986509183	0.987915755	0.987521124	0.987750391	0.988168168	0.988232134	0.986459535	0.987563596	0.956640626	0.956918193	0.988351658	0.98843183	0.98790681	0.988229847	0.987683952	0.9872546	0.987146017	0.988224648	0.988196335	0.986510994	0.988114137	0.988043588	0.987430206	0.988050678	0.987073845	0.987588065	0.9875775	0.987721311	0.988230019	0.987191858	0.987258661	0.98592997	0.987894568	0.894096923	0.988153382	0.956960497	0.988081315
GCF_003790375.1	0.989833835	0.989900617	0.988747758	0.989942976	0.989490969	0.990421495	0.988336817	0.990400983	0.990336308	0.989121023	0.987641212	0.989449379	0.987097361	0.989482303	0.987673266	0.989281916	0.989407655	0.988889154	0.988004003	0.988004097	0.955861997	0.955705033	0.989654058	0.98719797	0.990113744	0.989237832	0.989920128	0.989410246	0.988064499	0.989795466	0.989537552	0.987683536	0.988375034	0.989467718	0.987656394	0.989467871	0.98812991	0.988282822	0.989424132	0.989444512	0.988321564	0.987169447	0.988330679	0.988539777	0.987726702	0.89265102	0.988728343	0.955684783	0.987759742
GCF_004333635.1	0.987674603	0.98749075	0.988462746	0.989245472	0.987840615	0.989823233	0.98661516	0.987747159	0.988057419	0.988534581	0.986790774	0.988629384	0.987612471	0.988259133	0.988065425	0.988217413	0.98868981	0.987875987	0.987556696	0.987480703	0.95627103	0.956232026	0.986278656	0.987465913	0.98797851	0.988192278	0.987477684	0.987744674	0.988490176	0.98635221	0.988758367	0.987664961	0.988335265	0.987695469	0.986931214	0.987698611	0.986848827	0.989528828	0.987405827	0.987992127	0.988111366	0.987864469	0.987440888	0.986892322	0.98758079	0.893105051	0.988639555	0.956115743	0.987463982
GCF_015671085.1	0.986825198	0.987781268	0.987944457	0.988317335	0.986242677	0.988646629	0.98745988	0.9885724	0.988040325	0.986899327	0.988064409	0.98791429	0.987196884	0.98713677	0.987336862	0.987409385	0.987185992	0.988994166	0.986992154	0.987587478	0.956525278	0.957108396	0.988035055	0.988020666	0.986753222	0.987729652	0.98737963	0.987020726	0.987355614	0.988075418	0.986911434	0.986724084	0.987949548	0.987753374	0.987444588	0.987746701	0.985792521	0.987318869	0.987792366	0.988344282	0.989046981	0.988887496	0.988114688	0.987527875	0.987641113	0.89331655	0.988855574	0.9570779	0.987546808
GCF_013393765.1	0.989026679	0.988723081	0.986605609	0.988304327	0.989054073	0.989622741	0.988788858	0.988388993	0.989042935	0.987014997	0.988238336	0.988720472	0.987426648	0.989578614	0.986786993	0.988185794	0.987824202	0.987981991	0.987132765	0.986902158	0.956170181	0.957300344	0.988775731	0.987435868	0.989834488	0.987587125	0.98846113	0.988667248	0.987183703	0.988708835	0.98781369	0.986123824	0.987304306	0.98984393	0.985878018	0.98983864	0.987055513	0.986641774	0.98788052	0.988243386	0.987606784	0.98792157	0.987227135	0.988544643	0.986660122	0.894267344	0.987156071	0.95736175	0.98682445
GCF_004334795.1	0.986591358	0.987284116	0.987695201	0.98765941	0.987283608	0.988948113	0.986974474	0.987645835	0.987075591	0.987192265	0.986955458	0.987186943	0.987174653	0.987639802	0.999098852	0.987298331	0.987849325	0.987697776	0.987180516	0.986344284	0.956992402	0.957225158	0.987647182	0.988177584	0.987451421	0.987876335	0.986957841	0.986804872	0.987740202	0.987694266	0.987930804	0.987878677	0.988084141	0.988226859	0.986872947	0.988163715	0.986353733	0.988737716	0.987596929	0.98745297	0.988643937	0.987428665	0.987683457	0.986437908	0.987311014	0.896812193	0.988791619	0.957141931	0.988170207
GCF_004125375.1	0.989946968	0.989077091	0.988665193	0.989686974	0.989703994	0.990342882	0.989643088	0.991025571	0.989900333	0.989461379	0.989081465	0.989567914	0.986967005	0.989873676	0.987200693	0.989054894	0.989773332	0.989003154	0.988431759	0.988356543	0.955987957	0.956939469	0.990090475	0.988910182	0.989667311	0.989532117	0.990243796	0.98912204	0.987865203	0.990163693	0.98922866	0.986881504	0.989111963	0.989200903	0.988076316	0.989208116	0.989224301	0.987999759	0.990841078	0.989178277	0.987939763	0.987893111	0.988441078	0.989029894	0.988749024	0.890502574	0.989143434	0.956887224	0.988669607
GCF_015102035.1	0.989725713	0.989117202	0.987714598	0.988876388	0.988780828	0.990282551	0.9887861	0.988665439	0.988115621	0.986990073	0.989214068	0.990367015	0.987173637	0.98875369	0.987683843	0.988071313	0.988976565	0.989411375	0.987278663	0.987646651	0.956786234	0.957193966	0.988927271	0.989114587	0.989387238	0.989386433	0.989005768	0.988670499	0.987886299	0.988829567	0.988252279	0.986670102	0.988341067	0.989652206	0.988086573	0.989625654	0.987111634	0.988012248	0.987963117	0.990005846	0.988690606	0.988710567	0.988378976	0.988852016	0.987061217	0.896861261	0.988180908	0.957301171	0.988138961
GCF_002075875.1	0.986821994	0.988064168	0.984666361	0.987100659	0.991035735	0.987988926	0.987217167	0.987585467	0.989811198	0.987028601	0.986996438	0.988198127	0.985441953	0.988132889	0.986186356	0.988050349	0.98713608	0.984982485	0.986091393	0.985632933	0.956262882	0.955868096	0.987268238	0.986193556	0.987521324	0.986225057	0.986569638	0.987055352	0.985041608	0.987301042	0.986225452	0.985135842	0.985935974	0.987325248	0.986066773	0.987353616	0.986341884	0.986425699	0.987419323	0.985958208	0.986589592	0.986219509	0.986775521	0.987015534	0.986107205	0.894751801	0.986550871	0.95584641	0.986834122
GCF_004334555.1	0.98832853	0.989187602	0.98894272	0.989199668	0.988679665	0.98985205	0.988973751	0.989628972	0.989811069	0.987877832	0.987530311	0.988374867	0.986679104	0.988829259	0.988005788	0.988584251	0.988715877	0.987961354	0.987679879	0.987807574	0.956151445	0.957114626	0.989748619	0.988865725	0.988997556	0.988492124	0.989060009	0.989300158	0.987592475	0.989909096	0.988973586	0.987294599	0.988305306	0.988656178	0.986260459	0.988626737	0.988154179	0.988093415	0.988658924	0.988772658	0.988509998	0.986325349	0.987763925	0.986898188	0.988191579	0.891897125	0.988634336	0.95710492	0.987897357
GCF_004332965.1	0.98744002	0.987853271	0.988261943	0.988548574	0.987663596	0.989154312	0.987916674	0.987948742	0.987426158	0.987852643	0.988114841	0.987962478	0.987569373	0.987863655	0.988721309	0.98791803	0.987942932	0.988535582	0.987691092	0.987854837	0.957444359	0.957324111	0.988005557	0.989434396	0.988076566	0.988150136	0.987982441	0.987089513	0.987866207	0.9880116	0.988334133	0.987659362	0.988157397	0.988200105	0.98770447	0.98824161	0.987283918	0.98835798	0.987693456	0.989171612	0.988295672	0.987987146	0.987233862	0.986680636	0.988498476	0.895470338	0.98877976	0.957309767	0.988381428
GCF_004333125.1	0.988558288	0.989146056	0.987922871	0.988383422	0.989251739	0.989491687	0.990020488	0.988668428	0.989530325	0.987517176	0.988608803	0.989047902	0.987482099	0.989232989	0.988055823	0.988374162	0.988898363	0.988316082	0.98737236	0.988195567	0.956100029	0.956194273	0.988600405	0.989303975	0.9891464	0.988573065	0.989066102	0.988404097	0.987348259	0.988583327	0.988305401	0.987227556	0.987848188	0.989068356	0.987312144	0.989258668	0.987745585	0.987379984	0.988568789	0.989065713	0.988270296	0.987750742	0.987931857	0.988357003	0.987908912	0.893337832	0.988055503	0.956104194	0.987584662
GCF_003465785.1	0.99020859	0.988738921	0.986733491	0.988436613	0.988931713	0.990218594	0.988476645	0.98931689	0.988597984	0.98885026	0.988246052	0.989973761	0.98658779	0.992195527	0.987028542	0.987824938	0.98839665	0.988617832	0.98698035	0.986821801	0.955342115	0.956519297	0.989408632	0.988019034	0.990063192	0.988002972	0.98918503	0.99027803	0.987044068	0.989315695	0.988403517	0.986038078	0.988478535	0.990520139	0.986571687	0.990502926	0.98715956	0.986875054	0.986999445	0.988845601	0.987237087	0.986860399	0.988533007	0.988799988	0.986362215	0.891424241	0.988101371	0.956525354	0.987485516
GCF_003458335.1	0.990301176	0.989055003	0.987471676	0.988802683	0.988965702	0.990031498	0.989114598	0.989653014	0.988307105	0.988258889	0.988549909	0.990506751	0.987409081	0.991337602	0.987598182	0.988319941	0.988264231	0.98815391	0.987990051	0.98737389	0.955076269	0.956077308	0.989566613	0.988256672	0.990155319	0.988708468	0.988929454	0.991183352	0.988244417	0.98966215	0.988715615	0.986731338	0.988815209	0.990480843	0.986583255	0.990426926	0.988515304	0.986875974	0.988019904	0.989058628	0.988079144	0.987887631	0.988653559	0.988752123	0.987188194	0.889894548	0.987946278	0.956062605	0.987839583
GCF_000092325.1	0.969496983	0.969261957	0.97018818	0.970249208	0.968829611	0.969021483	0.969469828	0.969091587	0.969130887	0.969641991	0.969139349	0.968949384	0.970244104	0.968604935	0.969971631	0.96979323	0.970637726	0.970428254	0.970052578	0.969676693	0.963957709	0.964831988	0.968508028	0.96976881	0.968829517	0.969475573	0.969657237	0.968514298	0.969917318	0.96838827	0.969373603	0.969575891	0.969002512	0.968966522	0.970315143	0.968967168	0.969493986	0.97050834	0.968956055	0.969578338	0.969796652	0.969890128	0.968460589	0.968777161	0.970505063	0.904157548	0.969973827	0.964843678	0.970283869
GCF_900103055.1	0.966276813	0.967211275	0.968044723	0.96816531	0.966178363	0.966280054	0.967399733	0.966477791	0.966493707	0.966945388	0.967968813	0.965976754	0.968731587	0.965369696	0.968293948	0.967529373	0.967731345	0.96799678	0.967593029	0.967075576	0.962134044	0.962261201	0.965902209	0.967949083	0.966095713	0.967533821	0.967339327	0.964960625	0.966742172	0.96596309	0.968199994	0.967864318	0.966301058	0.966739565	0.968954154	0.966666902	0.967163289	0.968736468	0.966849191	0.967603688	0.968316961	0.968452023	0.966251945	0.966500289	0.969213443	0.900725023	0.968063495	0.962344106	0.967512409
GCF_004333675.1	0.987208973	0.988473763	0.988760415	0.989274066	0.987705697	0.989458833	0.988662145	0.988414285	0.988607093	0.987070802	0.988543422	0.988675768	0.987878423	0.987676883	0.989086399	0.988311579	0.988479686	0.988653391	0.987763745	0.987730471	0.956445317	0.956529747	0.988562961	0.990240738	0.987771931	0.988661193	0.987881873	0.986954036	0.987524553	0.988631186	0.989209072	0.987629849	0.988363053	0.988821381	0.987615182	0.988830146	0.98708514	0.988475097	0.988914718	0.989362735	0.988465497	0.988346122	0.987995428	0.987105327	0.989256967	0.894570712	0.98873441	0.956449346	0.988053288
GCF_004334515.1	0.985964283	0.987230185	0.988314141	0.987699747	0.986719325	0.987862489	0.987159562	0.987618792	0.9872659	0.987853444	0.987629934	0.987378168	0.986728479	0.987511251	0.987143065	0.987600197	0.987425799	0.987383931	0.987107263	0.986676431	0.957318631	0.957519333	0.987204124	0.98828026	0.986139702	0.988214581	0.986626141	0.986288396	0.986165156	0.987223299	0.987728466	0.987218964	0.9879834	0.987046223	0.986978159	0.987025413	0.985796761	0.987807763	0.987224774	0.987557089	0.988531213	0.987605241	0.988144052	0.985361884	0.987100998	0.898253754	0.987832515	0.957529537	0.98774202
GCF_004334105.1	0.988528881	0.988097004	0.986846479	0.98777888	0.988325718	0.989738309	0.988557737	0.988927113	0.988844502	0.987095027	0.987992334	0.988482833	0.986316176	0.989565728	0.98697289	0.987451626	0.98808771	0.988057225	0.987270518	0.986780897	0.954749497	0.955970555	0.988514441	0.988006543	0.988224306	0.987112114	0.987865299	0.988352738	0.987557484	0.98858439	0.987915781	0.985685247	0.988200012	0.988631619	0.985210691	0.988616589	0.98729401	0.986649097	0.987969608	0.987741054	0.987195865	0.986673122	0.98893211	0.986962883	0.986606367	0.891614137	0.987786273	0.955912464	0.986883661
GCF_004332835.1	0.987060992	0.986865856	0.987660206	0.988196396	0.987439994	0.989217871	0.98710358	0.988353719	0.987099421	0.98741035	0.987177662	0.987500757	0.986825255	0.988158885	0.988260695	0.987742182	0.988000326	0.987105806	0.986085582	0.987032285	0.956508874	0.957391389	0.98799144	0.988610504	0.987595582	0.989582193	0.987322741	0.987618921	0.987066427	0.987956257	0.987657085	0.987190042	0.98808661	0.987645937	0.987144693	0.987664124	0.985670551	0.987320518	0.987156229	0.987905064	0.986726504	0.986801332	0.987050635	0.98570967	0.987546491	0.896048529	0.988510957	0.957380668	0.988065773
GCF_003094635.1	0.989529866	0.988376104	0.987700054	0.989646285	0.989193976	0.990953502	0.98862853	0.999965336	0.989623956	0.988870046	0.988358771	0.988824417	0.986267976	0.989471346	0.987820374	0.988214726	0.988547111	0.988304863	0.987344699	0.988068231	0.955469674	0.955935969	0.990538795	0.987821119	0.989806577	0.988602905	0.989442418	0.988829302	0.987808968	0.990814282	0.989030376	0.987077374	0.989696254	0.988530188	0.987251331	0.988560911	0.988191079	0.986436686	0.988758489	0.988505776	0.987928245	0.987918418	0.987905176	0.987695995	0.987752529	0.889961442	0.988436	0.955871022	0.987302552
GCF_005844345.1	0.987652217	0.98825118	0.987702953	0.989425128	0.987931822	0.99067908	0.987602396	0.989638166	0.989778929	0.988484072	0.989159169	0.988597391	0.986937971	0.988850023	0.988310951	0.988812828	0.988307348	0.988113306	0.988112611	0.987718773	0.955540145	0.956265553	0.989205603	0.98783	0.987988858	0.98831411	0.988219041	0.987916726	0.987028213	0.9892545	0.988880329	0.987036809	0.988178255	0.988559603	0.986881788	0.98856151	0.987136407	0.988050159	0.988854945	0.988140912	0.988142985	0.987610214	0.988427341	0.986716343	0.987741962	0.892515277	0.988423991	0.956221414	0.987697519
GCF_000730205.1	0.969482339	0.969289627	0.97021345	0.970273313	0.968814535	0.9690029	0.969479443	0.969124951	0.969155857	0.969673745	0.969206009	0.969034522	0.970379334	0.968614519	0.970018332	0.969865991	0.970770795	0.970434767	0.970163157	0.969657502	0.963956122	0.964951016	0.968485791	0.96981695	0.968858952	0.969604171	0.969645998	0.968536587	0.969899522	0.968412355	0.96947799	0.969609931	0.969030982	0.969005616	0.970285907	0.968992592	0.969508574	0.97054086	0.968933773	0.96966943	0.969828351	0.969961826	0.968417386	0.968797426	0.970521086	0.904347805	0.969981722	0.964960325	0.970452171
GCF_002833075.1	0.989608737	0.988616117	0.989578522	0.990570976	0.988932269	0.99091898	0.988824239	0.989564481	0.989205544	0.9892912	0.990494224	0.990444354	0.987423252	0.989428055	0.988282835	0.988582665	0.989164709	0.990302928	0.987558688	0.988097694	0.955810895	0.957243575	0.989265184	0.989763489	0.989634772	0.9892711	0.989229085	0.988477955	0.988689026	0.989244627	0.989359012	0.988208656	0.989592138	0.989496872	0.988481251	0.989538837	0.986846212	0.988536008	0.988737267	0.989240767	0.988534722	0.989219773	0.989495459	0.988136553	0.988168773	0.89090269	0.989087884	0.957177205	0.989881532
GCF_004334145.1	0.986421746	0.988740667	0.9873223	0.988352134	0.988279294	0.989066835	0.987956336	0.988489341	0.988707965	0.988429041	0.988021268	0.987837676	0.987754956	0.987672599	0.987697309	0.988934419	0.988188331	0.987125133	0.987336564	0.987449713	0.957616378	0.958071492	0.987296144	0.988550127	0.987142647	0.988826761	0.987354482	0.986948423	0.986433698	0.987330349	0.988828782	0.987381893	0.987664601	0.987845255	0.986893867	0.9878743	0.985964097	0.988165417	0.988080394	0.988497899	0.988988352	0.987845041	0.988188718	0.986658623	0.987803253	0.89692716	0.988771148	0.958061853	0.988007971
GCF_004333385.1	0.986896475	0.987729069	0.988168877	0.98809241	0.987435107	0.989151228	0.987671548	0.988220403	0.987855313	0.988748653	0.987605148	0.987636208	0.98742434	0.987897959	0.988653441	0.988019924	0.988021785	0.988044294	0.987587414	0.98717273	0.955434279	0.956882894	0.988108814	0.988926278	0.98734704	0.98880015	0.986762434	0.987331357	0.987999742	0.988189666	0.988305254	0.987171876	0.988859935	0.987720451	0.98744887	0.987702832	0.987316168	0.988603107	0.988016319	0.988016058	0.988733806	0.988195955	0.988393536	0.987148139	0.988604561	0.89364646	0.989268446	0.956726647	0.988857307
GCF_004333855.1	0.987080766	0.987875118	0.987914187	0.988407138	0.986871788	0.98818715	0.987822912	0.987613227	0.987287248	0.987924489	0.987654125	0.988060879	0.987415508	0.987654302	0.987830801	0.987247919	0.988063546	0.988386812	0.987604162	0.987289702	0.956558841	0.95771104	0.988141378	0.988788446	0.987670946	0.988155289	0.98714165	0.987269846	0.988099745	0.98811062	0.987340835	0.987094512	0.988715521	0.988306477	0.987283579	0.988351605	0.986670298	0.988398179	0.988037741	0.989013462	0.989246214	0.987970871	0.988300955	0.98790744	0.987931586	0.897134759	0.988651212	0.957649292	0.987872741
GCF_002861445.1	0.987124727	0.988475049	0.986600257	0.988257473	0.987330189	0.988668214	0.987847406	0.988091097	0.988190802	0.98675974	0.988066369	0.987995151	0.987020935	0.986540645	0.987078541	0.987585992	0.986753108	0.988110152	0.986162133	0.98654222	0.956373273	0.956551126	0.988598003	0.98776221	0.987907622	0.986759216	0.988028186	0.986557849	0.986465983	0.988657995	0.987217261	0.986044209	0.987514155	0.987658449	0.986324893	0.987671191	0.985524372	0.986693345	0.987861707	0.98775619	0.988315082	0.987974055	0.98699204	0.987394654	0.987215297	0.892688579	0.98746902	0.956485343	0.986789922
GCF_001870755.1	0.9555697	0.956876584	0.956954203	0.957189639	0.956426436	0.957122907	0.956655075	0.956560973	0.956850238	0.957652007	0.957586391	0.956385717	0.957834835	0.956469767	0.958174738	0.958147119	0.957881043	0.95634255	0.957414933	0.956477455	0.982565733	0.982755322	0.956148704	0.95719843	0.956493539	0.957585861	0.957376071	0.956355292	0.956266636	0.956223976	0.958083208	0.95876994	0.956845624	0.956545918	0.958122266	0.956539463	0.957340549	0.957548246	0.956976701	0.956733758	0.957507267	0.956663185	0.956251773	0.956124405	0.957628118	0.901735608	0.956969527	0.982738109	0.956991042
GCF_003130775.1	0.966691974	0.967115127	0.967865613	0.967915324	0.966491774	0.966702593	0.967079743	0.966205866	0.966276368	0.967770982	0.968298221	0.966605221	0.969183623	0.965562031	0.968629512	0.967904463	0.968019647	0.968601138	0.967746145	0.96753783	0.965352696	0.964926579	0.96543778	0.968873986	0.966819057	0.967827448	0.967911763	0.965214203	0.967610241	0.965469876	0.967956961	0.967911379	0.967424125	0.967254619	0.969574378	0.967212311	0.96758041	0.968883779	0.967686949	0.968211453	0.968380844	0.969163583	0.966722664	0.967451005	0.968858449	0.904527127	0.967787665	0.965012574	0.967989363
GCF_004334165.1	0.989085464	0.988428135	0.989144224	0.989067881	0.989207897	0.989631998	0.987289805	0.987625146	0.988468356	0.988664693	0.986979154	0.989240415	0.986261617	0.988862676	0.987939891	0.989204244	0.989719704	0.988138849	0.987875766	0.988317177	0.956999072	0.955522158	0.987594723	0.988094702	0.989188044	0.989462121	0.988720122	0.988972212	0.987968375	0.987537359	0.988636414	0.987313217	0.988369175	0.988968085	0.987697669	0.988972039	0.987971101	0.988188967	0.988226545	0.989387193	0.988031248	0.987719567	0.988184548	0.98772387	0.987815062	0.89371992	0.988477463	0.955501267	0.987595459
GCF_000825125.1	0.956238291	0.957111139	0.957106793	0.956963379	0.956292202	0.956985845	0.9551687	0.955752575	0.956216758	0.957193711	0.955717862	0.955821269	0.958788352	0.956566708	0.957122265	0.957561713	0.956831099	0.957648258	0.957168923	0.956404772	0.984314038	0.999981694	0.955118524	0.956496464	0.956261733	0.956531532	0.95684367	0.955938853	0.957945347	0.95513894	0.957325836	0.958741846	0.956506149	0.956100081	0.956966835	0.956136057	0.957266715	0.956727777	0.955979817	0.957001233	0.957165172	0.957574843	0.955420011	0.955627747	0.957618522	0.902049305	0.956960129	0.999972771	0.955513348
GCF_001940535.1	0.989179745	0.987768917	0.987725456	0.989748944	0.987596888	0.989143907	0.988399036	0.989552491	0.988795249	0.987995233	0.988258162	0.988896464	0.987545306	0.988965256	0.987860273	0.988074062	0.987767081	0.988936042	0.98717809	0.987496923	0.956130383	0.956625642	0.988779105	0.988167388	0.988177612	0.98729813	0.988451955	0.988356945	0.988174826	0.989035355	0.98798235	0.986850073	0.988771784	0.988625397	0.98760601	0.988574731	0.987179158	0.987584683	0.988766003	0.987947436	0.988514882	0.988023021	0.988071026	0.98790438	0.987849806	0.891886809	0.988522207	0.95662034	0.987733397
GCF_014334075.1	0.990357942	0.988503159	0.988229536	0.989649331	0.989262154	0.990433738	0.989309687	0.991342121	0.990037949	0.989015163	0.988963908	0.990140533	0.986855586	0.989535908	0.987463287	0.989421952	0.989703465	0.98860373	0.988218898	0.988276419	0.955336068	0.956427196	0.990328995	0.988445555	0.989603215	0.988533749	0.990201772	0.9887596	0.987190413	0.990269114	0.989312121	0.987157837	0.988248771	0.989158157	0.987751028	0.989206701	0.988350462	0.986774043	0.989296718	0.989295656	0.988533789	0.988288635	0.988460514	0.988877358	0.987884064	0.891410499	0.988291995	0.956399861	0.98850937
GCF_015669945.1	0.988435576	0.988253568	0.987459747	0.98940412	0.987213335	0.989084646	0.987138701	0.988643995	0.987831141	0.987762082	0.989224238	0.988576243	0.987199789	0.987418799	0.988349962	0.988135501	0.987711179	0.988641207	0.987170158	0.987789544	0.957613469	0.957239357	0.988252242	0.988897391	0.987891011	0.988768022	0.988137802	0.987421868	0.987967084	0.98829847	0.988249477	0.986940603	0.98854507	0.989173326	0.98816628	0.989153411	0.986464254	0.988401143	0.989378012	0.988155263	0.988701567	0.988745578	0.986998074	0.987739779	0.987598335	0.893891192	0.988777502	0.957210874	0.987869838
GCF_902167915.1	0.957312211	0.956443323	0.957633664	0.957132753	0.956164357	0.956524375	0.955708004	0.955237043	0.957078341	0.957227082	0.956681065	0.956587171	0.957963146	0.956422293	0.957483527	0.957445187	0.957753031	0.957500327	0.956816519	0.956686499	0.982540461	0.981520679	0.955239239	0.956614904	0.956519025	0.957249176	0.95690882	0.956162346	0.957134041	0.955227792	0.958122953	0.958301674	0.956596894	0.956040203	0.957709739	0.956028378	0.957433001	0.957719289	0.956919078	0.956932061	0.957688862	0.957970407	0.955915841	0.956654828	0.958583438	0.901499792	0.957254594	0.981580565	0.955815797
GCF_004333565.1	0.987388055	0.987728884	0.98829393	0.988928574	0.987481551	0.98934407	0.987678386	0.987901126	0.9878598	0.988138158	0.987520955	0.988122215	0.987656992	0.988164592	0.988346006	0.98752937	0.98829529	0.988209348	0.986873068	0.987205235	0.956376762	0.957201974	0.987034265	0.988523898	0.987351443	0.98832003	0.987243896	0.987400472	0.988344361	0.98709603	0.988366769	0.987877814	0.987834708	0.988091233	0.986855536	0.98809998	0.986638129	0.989728388	0.98732582	0.988109224	0.988242589	0.987808073	0.987696945	0.9869033	0.987814339	0.89362012	0.988971366	0.957067498	0.988499343
GCF_002832955.1	0.98943915	0.988555542	0.98754239	0.989521686	0.988719071	0.991453671	0.989198036	0.990110331	0.989346005	0.988531604	0.990395883	0.990348908	0.987405757	0.990030123	0.987646382	0.988388414	0.989266498	0.989886167	0.988221994	0.988570976	0.955284318	0.956384621	0.989292365	0.989124812	0.988390286	0.988654696	0.989205884	0.989135899	0.987404828	0.989394253	0.990109628	0.987608407	0.988975829	0.989576522	0.987918035	0.989535182	0.987717097	0.987583578	0.988325875	0.989354529	0.988472561	0.988975813	0.989226106	0.988122774	0.988249572	0.889244853	0.988499715	0.956346534	0.988744057
GCF_003094975.1	0.989641489	0.988582098	0.988982239	0.99071229	0.989802637	0.999998209	0.989295361	0.990974532	0.989765815	0.989072991	0.989753707	0.991046171	0.98773774	0.990423879	0.98898618	0.989387514	0.989903017	0.989603121	0.988515512	0.989000349	0.955409734	0.956918931	0.990355425	0.98938784	0.990975693	0.989746027	0.989569549	0.990344421	0.988669751	0.990546715	0.990315003	0.98814944	0.989525043	0.989578143	0.988404583	0.989667777	0.988288323	0.988232095	0.988787436	0.989812309	0.989142526	0.988872316	0.98962589	0.988094216	0.988283154	0.891915562	0.988700342	0.956895486	0.989520776
GCF_004334065.1	0.986238154	0.987324407	0.988109806	0.987891865	0.986427848	0.988728775	0.987335793	0.987338445	0.987573063	0.987240865	0.987877449	0.987022643	0.986956466	0.986319561	0.988221848	0.987198829	0.987210928	0.987606064	0.986840409	0.986727406	0.957266424	0.958360333	0.987327163	0.988455945	0.987622032	0.988087383	0.986837526	0.987240416	0.987815797	0.987385703	0.987554976	0.987763038	0.987412861	0.987516305	0.986825236	0.987506117	0.986141584	0.988218202	0.987291404	0.988446473	0.988274796	0.987745204	0.988097993	0.986645213	0.987634235	0.898044951	0.988059078	0.95829536	0.987637729
GCF_004334615.1	0.988706294	0.988650719	0.989516618	0.990549592	0.989440286	0.990278639	0.988842852	0.990089008	0.989529735	0.989401954	0.988911797	0.989917746	0.987038098	0.989025279	0.987902845	0.988937068	0.989784676	0.989597214	0.98800026	0.987637427	0.955579328	0.956671198	0.988793809	0.989828999	0.989151512	0.989401141	0.988533172	0.988344055	0.988671396	0.988781972	0.988914937	0.988036263	0.988692931	0.988585901	0.987849264	0.988537918	0.987660309	0.988525912	0.988107121	0.989722149	0.988470112	0.988405507	0.989015918	0.987279051	0.98824374	0.893213044	0.989427806	0.956590185	0.989464752
GCF_004333365.1	0.987779306	0.987419993	0.988742198	0.988923816	0.988104678	0.990048358	0.987709122	0.988243297	0.988306848	0.98868746	0.987717462	0.988447937	0.98764878	0.988247897	0.988643053	0.987893349	0.988762849	0.987990544	0.987331753	0.987448836	0.956243776	0.957035588	0.987493439	0.988571593	0.988308428	0.988401812	0.987342254	0.987928536	0.988717422	0.987508947	0.988776233	0.987810112	0.988398406	0.987671608	0.987120561	0.987685444	0.98677381	0.989411159	0.987488363	0.98812591	0.988087969	0.987625507	0.987268249	0.986680261	0.987784519	0.89297125	0.988595378	0.956984961	0.988493149
GCF_000220135.1	0.893811474	0.893347507	0.89710521	0.894529352	0.893989942	0.893865765	0.894268506	0.891907362	0.893940907	0.893026873	0.895420683	0.893981812	0.898272392	0.89248355	0.896339359	0.895955253	0.897053708	0.895718114	0.894844566	0.895048471	0.899576345	0.901979247	0.892238442	0.896284485	0.894608827	0.895978459	0.895937475	0.893564635	0.894709193	0.892299609	0.89372779	0.896177048	0.893162515	0.892507586	0.895448232	0.892268897	0.894011326	0.896417801	0.893575875	0.898726638	0.8931382	0.895092086	0.893372196	0.894201902	0.894316697	0.989035672	0.894659183	0.901936775	0.895612225
GCF_900157165.1	0.986310954	0.985678408	0.985358402	0.986952952	0.985928186	0.988141232	0.985612861	0.98641078	0.986242025	0.986170103	0.986608335	0.986562322	0.984809251	0.987153213	0.985933456	0.985438418	0.98685499	0.986690219	0.984724146	0.985342606	0.961189969	0.963009268	0.986756479	0.985797832	0.986604054	0.985920876	0.986434687	0.985751868	0.985389871	0.986823229	0.986490231	0.985301517	0.986012401	0.986903613	0.986121212	0.986932729	0.985077221	0.985419368	0.986326426	0.986014687	0.986517339	0.985711957	0.985628245	0.985247646	0.985169863	0.915425024	0.985786928	0.9629549	0.985675613
GCF_015102215.1	0.959637439	0.957849355	0.960408078	0.959562285	0.957896819	0.95789849	0.958102323	0.958276281	0.958357434	0.958520453	0.958237861	0.959035495	0.959297173	0.958553022	0.958974197	0.958782502	0.960560608	0.958715555	0.95822527	0.957610588	0.981993718	0.981597673	0.957869771	0.958204875	0.957668354	0.958869347	0.958692975	0.957637746	0.959174668	0.95751172	0.958402352	0.960388951	0.957754229	0.958057378	0.959757266	0.958153351	0.958670125	0.959344403	0.957171409	0.958366813	0.958785134	0.958423187	0.95739777	0.958039465	0.95922056	0.90097448	0.958765557	0.981618451	0.958993252
GCF_000730105.1	0.989057038	0.989019195	0.988697539	0.989114046	0.988331791	0.990014295	0.989180731	0.989955433	0.989235947	0.988425638	0.989494554	0.98953151	0.988131439	0.988596898	0.988658439	0.988476626	0.988854418	0.989138136	0.988326745	0.989005822	0.956340536	0.956732468	0.990474795	0.989504201	0.989489397	0.989579879	0.98955762	0.988243287	0.987806805	0.990540743	0.98924326	0.987666141	0.989150854	0.990066313	0.988022911	0.990123431	0.987752161	0.988200257	0.989922463	0.990225912	0.989002859	0.988538213	0.989027537	0.988405077	0.988264452	0.89620044	0.989934237	0.956690078	0.98869147
GCF_004333475.1	0.986828182	0.98697789	0.988036455	0.988528083	0.986925896	0.988114754	0.987127786	0.987034171	0.987113948	0.988224595	0.986743482	0.987389625	0.987400865	0.986892285	0.988034497	0.988004235	0.987758202	0.987433542	0.987204345	0.986019448	0.957882829	0.95898553	0.986918872	0.988055553	0.987077207	0.987654186	0.986789513	0.986339777	0.986755295	0.986996757	0.987648925	0.986564797	0.987383154	0.98717517	0.986726161	0.987129396	0.986573669	0.987844356	0.987299971	0.987475677	0.987686678	0.987619574	0.986086629	0.986115871	0.987547476	0.896066898	0.988897356	0.958932282	0.986930904
GCF_013204895.1	0.956896971	0.956536989	0.9570684	0.956328086	0.955737018	0.955408644	0.95586766	0.955567899	0.956166431	0.955955281	0.957082951	0.95617486	0.957744291	0.95566618	0.956861957	0.956740157	0.955954431	0.95711893	0.956316662	0.956163772	0.999832011	0.984465153	0.955790419	0.956802478	0.956234035	0.956024796	0.95691775	0.955076442	0.956748713	0.955873043	0.956717019	0.958098955	0.955647338	0.956682206	0.957374679	0.956671502	0.956612896	0.957114801	0.956741863	0.956732825	0.956991319	0.957117195	0.955286192	0.956393114	0.957699207	0.901659206	0.957034353	0.984451733	0.955320704
GCF_003466075.1	0.990214546	0.988743173	0.986683735	0.988395346	0.988977047	0.990240638	0.988564802	0.989243339	0.98857043	0.988868399	0.988343678	0.989996813	0.986631421	0.992191639	0.987103812	0.987841072	0.988407568	0.988551871	0.98694945	0.986891381	0.955273929	0.956447108	0.989350269	0.988073644	0.990109404	0.988017268	0.989255429	0.990262681	0.987030771	0.989279413	0.988393044	0.98608025	0.98846025	0.990505259	0.986574613	0.990515157	0.987100969	0.986804737	0.987050677	0.988863065	0.987196814	0.986877462	0.988518054	0.988775235	0.986411254	0.891370077	0.988058014	0.956434496	0.98752417
GCF_003475055.1	0.991264733	0.988616452	0.987417104	0.989112775	0.989527236	0.990140702	0.989126137	0.989347892	0.988799672	0.987820936	0.987872892	0.99002343	0.985569199	0.991419928	0.986713924	0.987919165	0.988353896	0.9877002	0.986949837	0.986811958	0.956389345	0.956519569	0.990133595	0.98795621	0.990929431	0.987033718	0.98904228	0.989996975	0.987588276	0.990140169	0.987802211	0.985381899	0.988003339	0.991329512	0.986516063	0.991379368	0.987574373	0.986323909	0.987999803	0.988850277	0.987021523	0.987575881	0.988244805	0.989085003	0.986748475	0.891575107	0.987808802	0.956523864	0.987593008
GCF_000269965.1	0.956292754	0.957281698	0.957136073	0.95692548	0.956305718	0.956968055	0.955141589	0.955766428	0.956248327	0.957215738	0.955793224	0.955894224	0.958727628	0.956617483	0.957142078	0.957750615	0.956941567	0.957611161	0.957103919	0.956311114	0.984321426	0.999983472	0.955219192	0.956588904	0.956289218	0.956438103	0.956947277	0.955897796	0.958012311	0.955144053	0.957357166	0.958752649	0.95659442	0.956271405	0.956950126	0.956252452	0.957227002	0.956691385	0.955981977	0.957018206	0.957202959	0.957584307	0.955379031	0.955669227	0.957679331	0.902276184	0.95695909	0.999972744	0.955527019
GCF_002833065.1	0.988989253	0.98875698	0.988000026	0.989884483	0.988567832	0.991129384	0.986615219	0.989075091	0.988903709	0.988513707	0.988510479	0.98918775	0.986918535	0.98916425	0.987901933	0.988006226	0.98835874	0.98886153	0.987525588	0.988131701	0.956757985	0.956397975	0.988226132	0.987099622	0.989434541	0.989932873	0.988823951	0.988885141	0.987932167	0.988430934	0.98820346	0.986846008	0.98859679	0.989870762	0.988144945	0.989836759	0.987086125	0.988715904	0.989170233	0.988651309	0.988986677	0.988487148	0.987979452	0.987600641	0.988208294	0.894444263	0.988711161	0.956382638	0.987056527
GCF_015101725.1	0.987967001	0.988499693	0.987951568	0.988980642	0.988714779	0.98991529	0.988127108	0.988535325	0.989212331	0.988089397	0.987481399	0.989024208	0.986222085	0.989072419	0.987565502	0.989074456	0.999940172	0.987284809	0.988091518	0.98790715	0.956027067	0.956857002	0.988130864	0.988371286	0.989537052	0.988420271	0.988189793	0.988179168	0.987715415	0.988104531	0.988890696	0.986486474	0.987776685	0.988545246	0.986507924	0.988513502	0.988246494	0.987559942	0.987937566	0.988491612	0.987514649	0.987282007	0.987199039	0.987639213	0.987356842	0.894537534	0.988553028	0.956935127	0.987829214
GCF_004333115.1	0.987691764	0.986519301	0.988275274	0.98876274	0.987703509	0.989043469	0.987152121	0.987988729	0.986870264	0.988268379	0.987511559	0.988697882	0.986444219	0.987595082	0.988012991	0.987865243	0.988490095	0.988135899	0.987352856	0.986563853	0.957017055	0.958588945	0.98748438	0.988978005	0.987734161	0.98801983	0.987529796	0.98721199	0.988395966	0.987578244	0.988321903	0.987503837	0.988529572	0.986767616	0.987712358	0.986744977	0.98671885	0.988609199	0.987287004	0.987950927	0.987853474	0.987169769	0.987292913	0.985944492	0.98755642	0.893971271	0.989311139	0.958589021	0.988457683
GCF_004334355.1	0.985963162	0.987316136	0.988335913	0.987720408	0.986727049	0.987881097	0.987153469	0.987593162	0.987307473	0.987856775	0.987632281	0.987398237	0.986744843	0.987545696	0.987032368	0.987636672	0.987424116	0.987366251	0.9871167	0.986657489	0.957298676	0.95752177	0.987205878	0.988322645	0.986142768	0.98813277	0.986657717	0.986284357	0.986177596	0.987234991	0.987700265	0.987223671	0.987978994	0.987038575	0.986875393	0.987006306	0.98578656	0.987812249	0.987117902	0.98748416	0.988475831	0.987606206	0.988149665	0.985450301	0.987080527	0.898099116	0.987833317	0.95752039	0.987728139
GCF_000771285.1	0.966245033	0.967238935	0.968022044	0.968125245	0.966169868	0.966217779	0.96740898	0.966596366	0.966540207	0.966995815	0.967951295	0.965946889	0.968706808	0.965431225	0.968353498	0.967467176	0.967712394	0.96799573	0.96763869	0.967088775	0.962302339	0.962445611	0.965885985	0.967922543	0.966133354	0.967525412	0.967421112	0.964874394	0.966690926	0.965899	0.96820092	0.968004447	0.966473273	0.966805272	0.968996715	0.966751847	0.967184639	0.968692488	0.966837238	0.967566609	0.968323399	0.968425049	0.966208644	0.966500349	0.969231762	0.900955118	0.968092365	0.9625287	0.967616636
GCF_000741625.1	0.966170195	0.96719941	0.967941372	0.968006485	0.966047482	0.966153771	0.967294258	0.966438778	0.966403612	0.966884626	0.96780359	0.96580917	0.968594965	0.965287982	0.968217158	0.967359843	0.967560382	0.967909381	0.967516328	0.967019322	0.962145419	0.962437914	0.965834081	0.967889632	0.966049561	0.967416358	0.967299306	0.964789145	0.96658934	0.9658488	0.968133395	0.967802195	0.966353838	0.966670464	0.968910102	0.966594538	0.96696825	0.968585312	0.966747927	0.967496542	0.968235302	0.968274559	0.966184306	0.966398005	0.969121593	0.900776521	0.967974279	0.962527832	0.967524055
GCF_004333735.1	0.988457155	0.989075302	0.987687816	0.989157288	0.989489085	0.990139952	0.989855688	0.989840926	0.989888053	0.987871747	0.988874463	0.989775084	0.987005688	0.98857301	0.987426744	0.989003149	0.98916913	0.987934086	0.987338269	0.988409718	0.95508233	0.955780454	0.990070604	0.989310761	0.989728473	0.98851288	0.989094589	0.988324515	0.986958754	0.990085559	0.98794823	0.98749067	0.987779257	0.989256824	0.987283606	0.989259051	0.987451673	0.987037846	0.988775365	0.989078209	0.988188494	0.988374527	0.988726912	0.988105575	0.987801197	0.89346722	0.988052168	0.955739581	0.987990174
GCF_004333875.1	0.989428096	0.988589971	0.987540711	0.989169891	0.989954854	0.99010275	0.988672839	0.989327442	0.989460266	0.988391745	0.988304482	0.989915198	0.986725567	0.989587329	0.987629071	0.989080728	0.989305144	0.988289261	0.987890083	0.987998449	0.955105029	0.95583393	0.988929151	0.989053818	0.989634011	0.987877524	0.989284406	0.989551604	0.987841663	0.989125602	0.988682676	0.987269042	0.988972032	0.989132387	0.986991936	0.989098566	0.98822767	0.987388446	0.988462657	0.98856919	0.987347042	0.987610829	0.988174053	0.987650588	0.987823452	0.892160687	0.988809233	0.95580713	0.988806409
GCF_003466545.1	0.988933789	0.98872229	0.986868809	0.988579849	0.988202408	0.988938246	0.988409586	0.987747489	0.988000258	0.986963779	0.988613199	0.988769616	0.986725455	0.989216774	0.987282379	0.987337084	0.986972406	0.988072464	0.986857516	0.986816601	0.956139901	0.956184655	0.988432122	0.988402119	0.988724994	0.987954338	0.988268475	0.988314826	0.987078125	0.9886114	0.987840686	0.986662952	0.987538321	0.989228246	0.986358688	0.989252288	0.987509606	0.986368667	0.988621012	0.988325536	0.987741905	0.987418859	0.988048965	0.988470251	0.987799155	0.894758627	0.987361982	0.95619726	0.987210231
GCF_000261245.1	0.986767813	0.987398064	0.986092082	0.988749752	0.986296543	0.988354358	0.986288526	0.987645607	0.987345954	0.985878469	0.986870862	0.987331334	0.986791094	0.988346145	0.986301189	0.986906029	0.985576053	0.987267616	0.986550157	0.986843666	0.956626063	0.955661463	0.987717447	0.985433087	0.987716584	0.986997119	0.987462766	0.987806707	0.986176009	0.987764948	0.988010048	0.98591353	0.987263595	0.98836187	0.986190949	0.98839755	0.986392899	0.986338654	0.987176363	0.987810796	0.987231783	0.9873237	0.986556197	0.985904457	0.987023845	0.895532429	0.987827426	0.95542058	0.984727336
GCF_003465745.1	0.989406539	0.989170261	0.988218838	0.989225377	0.98940398	0.990600143	0.988786045	0.989818054	0.989955676	0.988426969	0.987947046	0.98992559	0.986587221	0.98958798	0.987580003	0.988872339	0.988848503	0.988206444	0.987136597	0.987371169	0.957086018	0.957856034	0.988590221	0.988576231	0.989946855	0.988966411	0.989228762	0.988505074	0.987116949	0.988802074	0.988963366	0.987294833	0.987846636	0.990137297	0.986660163	0.990118415	0.987769672	0.987968288	0.989318245	0.988369149	0.987451206	0.987123067	0.987886268	0.988578642	0.987087096	0.892024466	0.988233494	0.957845403	0.987847901
GCF_000158015.1	0.892998931	0.895396977	0.894380132	0.894766688	0.891899877	0.891579551	0.893236784	0.891294095	0.892714131	0.89301042	0.893885953	0.893267863	0.89488713	0.891161256	0.894722427	0.894731853	0.894327284	0.896378326	0.892961729	0.894674458	0.901368645	0.901300512	0.892344251	0.895586312	0.895785804	0.895181441	0.895324071	0.892259693	0.894193323	0.892632026	0.894576446	0.895538551	0.893276836	0.892844285	0.895646209	0.892871918	0.894848347	0.893176412	0.894399484	0.895480051	0.893787096	0.896504687	0.893458726	0.894676911	0.895369124	0.989875008	0.892921033	0.901085066	0.895425538
GCF_902167565.1	0.956703275	0.956435975	0.957842601	0.956405116	0.955834554	0.955771855	0.956204437	0.955846426	0.956078457	0.957266772	0.956402174	0.956145253	0.957767061	0.956078707	0.956832238	0.957270768	0.957108534	0.956870232	0.956792488	0.956067791	0.982510758	0.982777408	0.955887771	0.956686587	0.955853075	0.957076853	0.9561207	0.955820844	0.956953684	0.955675257	0.956447896	0.957890785	0.956770862	0.95613212	0.957245989	0.956052045	0.957646556	0.956877439	0.955481323	0.956680483	0.957401516	0.957233053	0.955581436	0.956268678	0.957185856	0.902574768	0.956934346	0.982783981	0.956495191
GCF_015670475.1	0.988110214	0.988409245	0.988689395	0.988708692	0.988601748	0.989458978	0.988168915	0.988919093	0.989216009	0.9878255	0.988419405	0.98962253	0.986993488	0.988563625	0.987454013	0.987566427	0.988914526	0.987522097	0.987464153	0.987769491	0.9566286	0.956822238	0.988326876	0.98829416	0.988275829	0.988790544	0.987679182	0.987872366	0.987757947	0.988387289	0.989175297	0.986595847	0.987742651	0.988095443	0.987361121	0.988101698	0.986906893	0.98798993	0.987957582	0.988668578	0.988800501	0.987642164	0.987915664	0.987179698	0.987770723	0.891281303	0.987816091	0.95678998	0.987438147
GCF_004333695.1	0.985333527	0.987393518	0.986384664	0.987484232	0.986499619	0.988660603	0.986746568	0.98677574	0.986453938	0.987218385	0.987125401	0.986450118	0.986788563	0.98693659	0.98707166	0.987162726	0.986710582	0.987306626	0.985976584	0.986301126	0.956340896	0.957131384	0.986535278	0.987947821	0.986874004	0.987102356	0.986799249	0.986408969	0.986271178	0.986494426	0.987258041	0.986479241	0.986735614	0.986899813	0.985999411	0.987023251	0.985489227	0.986192976	0.986704132	0.988127947	0.987655979	0.987059367	0.986898661	0.985979774	0.986953727	0.894555767	0.987435751	0.957138543	0.986751387
GCF_003436595.1	0.989831049	0.988574556	0.988001379	0.988795667	0.989823295	0.989913779	0.988480126	0.989119353	0.990124815	0.988363538	0.987465172	0.990469749	0.986245286	0.990243809	0.986767684	0.98855232	0.988848365	0.98703315	0.98787979	0.986599136	0.956346102	0.956503926	0.988175815	0.987679442	0.990482946	0.987854994	0.988705763	0.989558462	0.987325355	0.988229525	0.988310892	0.986088337	0.98753462	0.989824771	0.986192575	0.98983304	0.987976443	0.987347511	0.988348449	0.988812961	0.987775983	0.987048982	0.987984462	0.988694183	0.986528793	0.892461926	0.988185075	0.956468208	0.98723012
GCF_015558665.1	0.987279878	0.98867114	0.987708401	0.989068462	0.98819521	0.990582091	0.988160768	0.989514943	0.98932598	0.987811255	0.988998945	0.988491848	0.987019178	0.988613921	0.987450439	0.988394685	0.988156235	0.987757312	0.988027795	0.987530503	0.955802801	0.956067531	0.989388559	0.988359194	0.988625954	0.988268113	0.988101724	0.98791625	0.987615343	0.989437206	0.989448143	0.986996836	0.987988572	0.988456833	0.987232234	0.988507935	0.987274211	0.986818006	0.988939039	0.98885065	0.988657401	0.988024305	0.989493969	0.987685062	0.987534858	0.893109476	0.98683737	0.956026515	0.987898237
GCF_004333795.1	0.985864835	0.986774911	0.98821842	0.987678546	0.986644436	0.988385266	0.987062004	0.987276043	0.987341163	0.987092078	0.987902444	0.986899034	0.987960099	0.987515774	0.987501316	0.987896615	0.986991433	0.986533561	0.987150966	0.986331877	0.956837552	0.957396904	0.986883141	0.98767079	0.98678255	0.987347508	0.986294622	0.98747554	0.98780124	0.986880202	0.988621808	0.98670905	0.986877972	0.985921228	0.986677478	0.986069266	0.986607489	0.986946914	0.986592382	0.987440498	0.987402833	0.987174319	0.986671254	0.985472895	0.98747578	0.892455811	0.988181159	0.957415714	0.98686036
GCF_004333305.1	0.988367037	0.988006972	0.988272916	0.988886675	0.987766993	0.989669113	0.988857231	0.988800386	0.989069342	0.988533571	0.988405528	0.989077081	0.987776208	0.988758957	0.987426548	0.987455387	0.988254839	0.987704365	0.988227715	0.988034619	0.956508373	0.956806424	0.988414273	0.987957175	0.988318669	0.989419963	0.987574866	0.988564973	0.98784077	0.98845113	0.987537262	0.986773186	0.988321341	0.988986027	0.987845497	0.98899129	0.987876534	0.987822447	0.98780916	0.989048685	0.989083087	0.988036188	0.988545203	0.988254169	0.987526523	0.89561965	0.988967393	0.956787569	0.987715893
GCF_015547785.1	0.988680971	0.989671512	0.988115181	0.990034206	0.988544278	0.991370733	0.988963549	0.990420307	0.989369028	0.989251315	0.989169316	0.989352879	0.987194002	0.989418747	0.987441299	0.988634024	0.988826284	0.989256889	0.988203633	0.98853086	0.955728914	0.956816857	0.989724384	0.988834638	0.988643618	0.989122484	0.988698495	0.988645568	0.987517639	0.989867015	0.989569729	0.987351283	0.98912587	0.989467899	0.987102729	0.989478998	0.98738068	0.987777988	0.988961299	0.989434823	0.988904725	0.988632963	0.989778069	0.988036033	0.988200092	0.891523704	0.98885794	0.956777057	0.988201284
GCF_003437105.1	0.989989234	0.988867212	0.987318397	0.989094232	0.98960403	0.99167398	0.988552975	0.989484604	0.989714721	0.989113374	0.988784831	0.991405862	0.988076387	0.991152969	0.988388342	0.989029949	0.989571337	0.988441721	0.987712651	0.988393114	0.955359401	0.956248208	0.989861659	0.988830516	0.990948804	0.988863127	0.989350137	0.991011839	0.987980552	0.989979468	0.989160202	0.987203663	0.989430464	0.991010917	0.987165386	0.990999891	0.987282706	0.988124851	0.98840958	0.98919149	0.988163544	0.987805923	0.989035915	0.988888972	0.98740117	0.891124863	0.988702236	0.956226118	0.988400228
GCF_004334205.1	0.989535811	0.988590807	0.987929537	0.988530214	0.988631729	0.990144855	0.988946008	0.989925881	0.988786045	0.988215108	0.988470943	0.988919004	0.986802913	0.989547634	0.988095927	0.988135308	0.988721109	0.988258774	0.987819679	0.987496197	0.956186799	0.956758601	0.989569938	0.988607243	0.988390167	0.988404123	0.989569452	0.989122446	0.987819509	0.989672553	0.988015292	0.98676215	0.988327811	0.988409283	0.98697477	0.988452432	0.987480768	0.987635828	0.988140292	0.988577011	0.987987094	0.987135268	0.988477642	0.98826991	0.986792167	0.891965997	0.98812537	0.95674478	0.98806658
GCF_000825145.1	0.956289022	0.95714851	0.957199281	0.95697825	0.956372985	0.957042595	0.955173911	0.955823138	0.956124764	0.957247494	0.955809919	0.955899882	0.958799768	0.956640472	0.957180133	0.957661322	0.95678995	0.957649565	0.957170379	0.956450245	0.984372889	0.999983848	0.955098546	0.956601961	0.956362657	0.956528076	0.956847101	0.956039387	0.957957569	0.95521699	0.957390207	0.95881547	0.956631984	0.956202866	0.957004741	0.956210493	0.957254712	0.956760119	0.95602666	0.957073013	0.957213664	0.957637226	0.955448827	0.955718492	0.957621709	0.902010402	0.956972007	0.999961871	0.955577295
GCF_004333455.1	0.988317096	0.988157817	0.988992675	0.98987591	0.988308087	0.990845979	0.987411558	0.988619344	0.989514315	0.988408852	0.987700653	0.989477571	0.988194933	0.989120826	0.98755201	0.988102365	0.988744012	0.988059468	0.988411022	0.987912366	0.956749895	0.955941206	0.988268006	0.988049533	0.989576608	0.98880027	0.98776755	0.988428877	0.988508203	0.988346381	0.989153126	0.987222572	0.988207365	0.989003865	0.986744011	0.989048746	0.987691822	0.989096593	0.988475106	0.988696817	0.988755854	0.988272038	0.988181495	0.987272819	0.987336057	0.891737837	0.988926379	0.955945141	0.987146158
GCF_000155415.1	0.987698443	0.989105472	0.987289934	0.988861005	0.988010734	0.989236948	0.988406853	0.989158908	0.989383758	0.988070106	0.98849233	0.988119692	0.98724131	0.988040497	0.987575036	0.988749945	0.987766995	0.988636146	0.987026913	0.988225149	0.955192265	0.956543132	0.98886337	0.989220419	0.988763919	0.987855793	0.989064044	0.987752765	0.987777857	0.989021257	0.988976009	0.987500318	0.987838729	0.988885495	0.987387024	0.988919236	0.987360974	0.986979263	0.989334191	0.988136507	0.987894781	0.988500156	0.987825342	0.98750552	0.988800437	0.892410997	0.988417437	0.956470682	0.987797748
GCF_004334445.1	0.987520266	0.988620157	0.988043191	0.988841853	0.988276519	0.989467686	0.987484131	0.987903324	0.987828138	0.987894573	0.987121691	0.988383495	0.987305488	0.988667383	0.988545687	0.987963799	0.989620754	0.988002989	0.987502514	0.988102747	0.956381263	0.955609947	0.987383335	0.988262282	0.988122491	0.988690097	0.989030106	0.988166192	0.987243978	0.987430399	0.989093129	0.987861815	0.989059716	0.989433911	0.987770894	0.989371245	0.987164486	0.98894794	0.988082407	0.988800426	0.987947805	0.987779171	0.987853249	0.98672183	0.988986896	0.895035781	0.989096775	0.955541812	0.987938908
GCF_002076015.1	0.988498726	0.987079239	0.988025613	0.988840689	0.987961269	0.988799416	0.98770819	0.988292216	0.987537412	0.988215483	0.988185492	0.98851873	0.986973943	0.988316258	0.988158341	0.988295591	0.988482228	0.988843334	0.9877463	0.987358002	0.957451138	0.957848733	0.987840658	0.989217307	0.988187575	0.988637941	0.988122301	0.98806823	0.987339729	0.987928994	0.987979234	0.987466546	0.987881023	0.988131728	0.98823451	0.988064118	0.987301644	0.987769507	0.988867946	0.988243435	0.988717255	0.988275735	0.98781564	0.987436872	0.988047412	0.893395142	0.988600006	0.95786582	0.988468691
GCF_000786175.1	0.98610305	0.987689	0.986440582	0.987205335	0.987047518	0.988271314	0.987564665	0.987386683	0.987580089	0.986644797	0.986197275	0.987121621	0.986313713	0.987096868	0.986653234	0.986863195	0.986936417	0.986479877	0.986272368	0.986248136	0.95706275	0.955271642	0.987710571	0.986805064	0.987191754	0.986908467	0.988262813	0.986603336	0.986182723	0.98773157	0.98725157	0.985668787	0.986252277	0.988085403	0.986022193	0.988058411	0.986300258	0.985623643	0.987705938	0.987038968	0.986865136	0.986381915	0.986407587	0.986117398	0.987546379	0.892692355	0.987430428	0.955309959	0.985194007
GCF_900157195.1	0.987847221	0.988733806	0.987401325	0.989120245	0.98798002	0.989311146	0.988275914	0.988748934	0.988026275	0.987402515	0.987811014	0.987853575	0.986571697	0.988400688	0.988059399	0.987926772	0.98804885	0.988131275	0.986254797	0.987515817	0.957171329	0.957558904	0.989115977	0.988010511	0.987765176	0.987764495	0.987683478	0.987092725	0.986919714	0.98941441	0.988280834	0.986960981	0.987885006	0.988181453	0.987510885	0.988177499	0.986888369	0.987007591	0.988732647	0.987252182	0.987446392	0.987624122	0.988288298	0.986793636	0.988577852	0.892078856	0.987943628	0.957555443	0.988340758
GCF_004334625.1	0.988594859	0.987993212	0.986868009	0.987801122	0.988264806	0.989738692	0.988499774	0.9889338	0.988761631	0.987140204	0.987950941	0.988473452	0.986248815	0.989570722	0.986941249	0.987396051	0.988121044	0.988025916	0.987273987	0.986735224	0.954728311	0.955931168	0.988417733	0.987974015	0.988171758	0.987106034	0.987751209	0.988347638	0.987555758	0.988518771	0.987923408	0.9856654	0.988102447	0.988547495	0.985241772	0.988524894	0.987315638	0.986537104	0.987916513	0.987706018	0.987176755	0.986639188	0.988969178	0.986920656	0.986549329	0.891653379	0.987752209	0.955936949	0.986832016
GCF_901212475.1	0.956973577	0.956713299	0.957592746	0.956478055	0.95553553	0.955821233	0.956134951	0.955822306	0.956243274	0.957031883	0.957108426	0.956413036	0.957507307	0.956212837	0.957014867	0.95735388	0.957436268	0.957272154	0.956336199	0.956237932	0.983173204	0.983835399	0.956506175	0.956417921	0.956099084	0.957350734	0.956804511	0.955573284	0.957023323	0.956503172	0.956988673	0.958550667	0.956501498	0.956268912	0.957929954	0.956268961	0.957818876	0.95738152	0.956989293	0.9569735	0.957725707	0.95731106	0.955663875	0.956365457	0.958298481	0.901480821	0.956977666	0.983909457	0.955937606
GCF_002833115.1	0.988624595	0.988076902	0.989001952	0.989524439	0.988042247	0.990386685	0.987744926	0.98878251	0.98882953	0.989131964	0.989077709	0.989257435	0.986527851	0.988607058	0.987376444	0.988275905	0.988163475	0.989497995	0.987460198	0.987845548	0.957038249	0.957968476	0.988804054	0.989345572	0.989146956	0.988735754	0.988569705	0.98829673	0.988963327	0.988796679	0.988398393	0.98774391	0.988772029	0.988666753	0.9876509	0.988735212	0.986487038	0.98820152	0.987703815	0.988900992	0.988664248	0.988903363	0.98858547	0.98717748	0.987693106	0.894696991	0.989375562	0.957878831	0.988395715
GCF_003474905.1	0.9887421	0.98911343	0.986343185	0.987803524	0.988977018	0.990003514	0.988842061	0.98887656	0.988911915	0.987545684	0.988096847	0.989040876	0.986951631	0.989915527	0.987193798	0.988270387	0.987220543	0.98744784	0.987383125	0.987257219	0.955421004	0.95565782	0.98920228	0.987861163	0.990695116	0.987630049	0.989097813	0.989278466	0.986353717	0.989197954	0.98759645	0.986410196	0.987037249	0.990466383	0.986521193	0.990355385	0.987092433	0.986137462	0.988166141	0.988515848	0.987643962	0.987317842	0.98775119	0.988827213	0.986280046	0.892805419	0.987222941	0.955684593	0.986423418
GCF_015670995.1	0.987456843	0.987880976	0.986510904	0.988553971	0.987400891	0.989167919	0.987482186	0.988339871	0.988604408	0.987133984	0.988575117	0.988342897	0.986686616	0.987590208	0.987940906	0.988540922	0.987593404	0.987052411	0.987333704	0.987752334	0.957052277	0.957238413	0.988139539	0.988113087	0.987196319	0.988757005	0.987578855	0.98648644	0.986185606	0.988157996	0.988078038	0.986429134	0.987467378	0.988817598	0.987154714	0.98875746	0.987275661	0.987356487	0.988884737	0.988111581	0.988528365	0.988388167	0.987616308	0.988397617	0.98810033	0.894349422	0.988140108	0.957241291	0.987398646
GCF_004332755.1	0.986694627	0.988088265	0.987466949	0.987931466	0.987644606	0.988847316	0.988478646	0.987597778	0.988278626	0.98775803	0.987891298	0.987822185	0.987798921	0.988049405	0.987115924	0.987472698	0.987733164	0.987511188	0.986829817	0.987568674	0.956797812	0.956979938	0.987886614	0.988570233	0.987818605	0.987480331	0.987320754	0.987604158	0.987259615	0.987869571	0.98790779	0.986816716	0.988024346	0.987908748	0.98749101	0.987917719	0.986260033	0.987546423	0.987940796	0.988403271	0.988084765	0.987961349	0.987439737	0.987278397	0.987767109	0.894598589	0.988308433	0.956931065	0.98740225
GCF_902505435.1	0.987706546	0.988142059	0.988878981	0.989319896	0.987246394	0.990094909	0.98646977	0.988883396	0.989393568	0.987677468	0.987942964	0.989141475	0.987219985	0.988123662	0.987099769	0.98812911	0.987780255	0.988850862	0.987377399	0.987740735	0.956256851	0.956201545	0.987779743	0.986725431	0.988268043	0.988119221	0.987574838	0.988466772	0.988261598	0.987807742	0.988230212	0.98678603	0.988571739	0.988015223	0.987404524	0.987987064	0.986950358	0.987355858	0.987996041	0.988350151	0.988416615	0.98759235	0.988058194	0.987720236	0.987642328	0.89226009	0.988508036	0.956188185	0.986761776
GCF_004333845.1	0.986210951	0.987067357	0.987397249	0.988588791	0.987281768	0.988857876	0.988355064	0.987516628	0.987504843	0.988056035	0.98798411	0.988177849	0.986477088	0.986984954	0.987919687	0.987798092	0.988252214	0.987153819	0.987318364	0.987397731	0.957203514	0.957580132	0.988421286	0.988642445	0.988044868	0.988500864	0.987427525	0.986535836	0.986516019	0.9884796	0.987718516	0.987761548	0.987716756	0.987334001	0.987236808	0.987299957	0.98556628	0.987890375	0.988454046	0.98770726	0.988362697	0.987388759	0.988023165	0.986377086	0.988121288	0.896037091	0.988090898	0.957571784	0.987679301
GCF_900104835.1	0.989320084	0.988664952	0.98777395	0.989195529	0.988490284	0.990502147	0.987884777	0.990660213	0.988759487	0.988453467	0.987524905	0.989472226	0.98688484	0.98966117	0.987895226	0.987988815	0.988457909	0.988526637	0.987804418	0.987533437	0.95584605	0.955325611	0.999856564	0.987390358	0.989872043	0.989494384	0.989549626	0.989154692	0.988225492	0.999857086	0.988703366	0.986727551	0.98902922	0.989362463	0.987641056	0.989373188	0.987783011	0.986975803	0.989269344	0.98923035	0.988021673	0.987749344	0.988793512	0.988513842	0.98805381	0.891305998	0.987789925	0.955363714	0.986939718
GCF_003436505.1	0.988217683	0.988890167	0.986479247	0.988165812	0.987928218	0.988866667	0.988156842	0.987841394	0.987912901	0.986618717	0.988172555	0.988381253	0.986394788	0.989093793	0.986950487	0.987111333	0.98702493	0.987938543	0.986844384	0.986656918	0.955605777	0.955626594	0.989019296	0.988000568	0.989008386	0.987534355	0.987982159	0.98844378	0.986851989	0.989257156	0.98765283	0.986164575	0.986960039	0.988989099	0.9865138	0.988970737	0.987449635	0.985800965	0.987930729	0.987779589	0.987979377	0.987070349	0.987563384	0.98735188	0.987387351	0.894730704	0.986986192	0.955612147	0.986552452
GCF_004334635.1	0.987424319	0.987864089	0.988381683	0.988851687	0.987245886	0.988929757	0.98601177	0.987117452	0.988200472	0.988267573	0.986587822	0.987733764	0.986708409	0.988228824	0.987820046	0.98811176	0.987410422	0.98744951	0.98661324	0.987003556	0.957207119	0.955922028	0.986843321	0.986943395	0.987293668	0.988278993	0.986739197	0.987805502	0.988051445	0.986978144	0.988129018	0.986945645	0.987977582	0.987134888	0.987221372	0.987140827	0.987694093	0.987860437	0.987494472	0.988127589	0.988408381	0.988380365	0.987154717	0.987027586	0.987422823	0.896003073	0.988130683	0.955919165	0.987221345
GCF_900157085.1	0.959966566	0.959883179	0.960823781	0.96049797	0.959584124	0.959802078	0.959720864	0.959462901	0.959405334	0.96027286	0.959728399	0.959969432	0.960896836	0.959447827	0.960572524	0.960918231	0.960922983	0.960164623	0.95995617	0.959279536	0.980851264	0.982466996	0.959537533	0.960153029	0.959310989	0.960211713	0.959726354	0.959936712	0.960222661	0.959456342	0.961164312	0.961965523	0.959580559	0.959484388	0.961288484	0.95952458	0.960387634	0.960382781	0.959211138	0.960120246	0.960321499	0.960626099	0.958984464	0.958626478	0.961512182	0.901215599	0.960197396	0.982458993	0.960127852
GCF_000730025.1	0.989595114	0.988177832	0.988350799	0.990003423	0.988723334	0.99069819	0.988358894	0.990862005	0.989109892	0.987870377	0.988979072	0.98934412	0.986867466	0.989098219	0.988003665	0.988865209	0.988972848	0.988942582	0.987865239	0.988292924	0.956175965	0.956904822	0.989570015	0.988546401	0.989340467	0.988406142	0.98880787	0.988898559	0.988224852	0.989665784	0.989541222	0.987346917	0.988920356	0.988214336	0.98745628	0.988217136	0.988289036	0.98733756	0.988255597	0.98809696	0.987757858	0.987708601	0.988220042	0.98763519	0.987426054	0.89165105	0.988441732	0.956752417	0.988775391
GCF_003464575.1	0.987378972	0.988071155	0.987215906	0.988682083	0.986980629	0.989455091	0.987893946	0.988352022	0.988149052	0.986666653	0.988450802	0.988459811	0.987195414	0.9881392	0.987035813	0.988103202	0.987352066	0.988082075	0.986907829	0.98725658	0.956938445	0.956761851	0.988550788	0.987029018	0.988680709	0.987729201	0.988456291	0.98777781	0.987015522	0.988650655	0.987748695	0.986648076	0.987891537	0.989185959	0.987090401	0.989220351	0.98607905	0.987031668	0.988355664	0.988561164	0.988232786	0.987359756	0.988343628	0.988069647	0.986667813	0.895242232	0.987980755	0.956702752	0.986750295
GCF_000730035.1	0.988899181	0.988201013	0.986890665	0.988694906	0.987385255	0.989237942	0.988299713	0.990637321	0.988860251	0.98787957	0.988312985	0.988387739	0.986403926	0.989115915	0.986806611	0.988211114	0.987970732	0.988178391	0.987275948	0.986988683	0.955924796	0.956574207	0.990710827	0.987665184	0.989276829	0.987331867	0.988684094	0.98813137	0.98725861	0.990728269	0.988456859	0.986181941	0.987601024	0.98945789	0.986301063	0.989416326	0.98663371	0.986365922	0.988029515	0.988362117	0.98717051	0.986719774	0.987914042	0.987656874	0.986820075	0.890561248	0.987790376	0.956569673	0.987039315
GCF_014898215.1	0.988374904	0.988741192	0.988419743	0.988658952	0.988016243	0.989638599	0.989589919	0.990186735	0.989140233	0.988407308	0.988826746	0.98863943	0.987051739	0.98842538	0.987922477	0.988044118	0.988884389	0.988635382	0.987295671	0.98817115	0.957025905	0.957587367	0.989823522	0.989270784	0.9890419	0.988645669	0.989146326	0.987338255	0.986976854	0.989705762	0.988637162	0.986933684	0.988152352	0.988953422	0.987484054	0.988959207	0.987482648	0.987616244	0.988719982	0.988896255	0.988807443	0.987870293	0.988991376	0.988350116	0.987458425	0.895196921	0.98811881	0.957727075	0.987181954
GCF_003466505.1	0.98853974	0.989324199	0.987002739	0.988637423	0.988597965	0.989625143	0.988011059	0.988306681	0.989969198	0.987883337	0.986967847	0.989758389	0.987204912	0.989329806	0.98741515	0.987725485	0.987957286	0.987209795	0.987553272	0.987353789	0.955815808	0.954962219	0.987835363	0.986478449	0.989498652	0.988006554	0.988284976	0.988653817	0.986169708	0.987807759	0.98824765	0.986825937	0.98786998	0.990172983	0.986706061	0.990192389	0.986988386	0.987558546	0.98932062	0.988208135	0.98841002	0.986743194	0.988312236	0.988186744	0.987255727	0.893563267	0.987981457	0.955063685	0.986067355
GCF_004333925.1	0.986616278	0.987797307	0.988492149	0.988315697	0.987353708	0.988754368	0.987205714	0.987507182	0.987808137	0.987261615	0.987311014	0.988566105	0.987453604	0.987597106	0.987348263	0.987151313	0.987739506	0.9874433	0.987083473	0.987040102	0.95755906	0.956324894	0.987160677	0.987037959	0.988068959	0.988688329	0.987914193	0.986612762	0.987416349	0.987093797	0.987815766	0.986704862	0.986906936	0.988401076	0.986974232	0.988393121	0.986771742	0.988140059	0.988202614	0.989851798	0.987914418	0.987491309	0.98802229	0.987866789	0.987341114	0.894549502	0.988279024	0.95631975	0.985749542
GCF_004332735.1	0.987636138	0.987947773	0.988216676	0.99004276	0.988659349	0.989397718	0.988272068	0.988986515	0.989276669	0.988285862	0.987550101	0.988876684	0.98737915	0.988411605	0.987653165	0.988725827	0.988097465	0.98751358	0.987732734	0.98712752	0.956577008	0.957058001	0.987810872	0.989338967	0.988663024	0.987899572	0.98719407	0.987658618	0.987643407	0.987844995	0.989138574	0.98739306	0.987859541	0.988005972	0.987512138	0.987999062	0.98836121	0.987357033	0.98815769	0.988759903	0.988241425	0.987637696	0.98652413	0.987308451	0.987774727	0.894795536	0.98875154	0.956982438	0.987900431
GCF_004334245.1	0.987981639	0.988388041	0.988425642	0.989512083	0.987925978	0.98888629	0.988578035	0.988073972	0.988020451	0.98805987	0.987978808	0.988498349	0.986835695	0.987656592	0.988238302	0.987809127	0.988412261	0.988216118	0.986705531	0.987573258	0.95653753	0.957193492	0.987745814	0.989750779	0.988189581	0.988242461	0.987818158	0.987992881	0.987029369	0.987712813	0.990267331	0.987285955	0.98904162	0.988244207	0.987793741	0.988215427	0.9869197	0.988093414	0.987387712	0.988709483	0.988670962	0.987719727	0.987182534	0.987453177	0.987581914	0.895037445	0.988750963	0.957156212	0.988469427
GCF_004333555.1	0.988082683	0.988499406	0.988988495	0.988669946	0.988296981	0.989565591	0.988367707	0.988687674	0.988970701	0.98773291	0.989163172	0.989682411	0.988014277	0.989162247	0.987688163	0.988883547	0.988753846	0.988141229	0.987963958	0.987885407	0.956422779	0.956416939	0.988224066	0.98813497	0.988536782	0.989048745	0.987704805	0.987958256	0.9885126	0.988273085	0.989136303	0.986640177	0.987636648	0.988272158	0.987183421	0.988271881	0.987999477	0.988213971	0.988605385	0.989329626	0.988635712	0.988007999	0.987933783	0.987635338	0.987348997	0.892492831	0.988155076	0.9563491	0.987572844
GCF_004334465.1	0.987196599	0.986823179	0.987836819	0.988100319	0.987626212	0.988085322	0.987340397	0.987979939	0.987428714	0.988453191	0.987465843	0.988173275	0.987075164	0.987335728	0.987930337	0.987560398	0.988028537	0.987487886	0.986762057	0.986449431	0.956544434	0.957125036	0.987737208	0.988351707	0.986434449	0.987346863	0.987000261	0.987576113	0.986988286	0.987807217	0.98753507	0.986254426	0.988079448	0.987190436	0.986546624	0.987183125	0.98560821	0.988395791	0.986613049	0.987665397	0.988076216	0.98682676	0.987044886	0.986470334	0.987176668	0.894304927	0.990008282	0.957159404	0.987746863
GCF_015551445.1	0.988928578	0.988895462	0.988319242	0.989755657	0.988272629	0.989694921	0.987249548	0.98890514	0.988650735	0.988938869	0.988023124	0.988606054	0.987090962	0.989218989	0.987396562	0.988145708	0.988543004	0.988838289	0.986733253	0.9874906	0.955949393	0.955923113	0.98784846	0.987516259	0.989078977	0.988177873	0.988902612	0.988274481	0.987773208	0.987894445	0.989015746	0.987738949	0.98851762	0.98856756	0.987970788	0.98856865	0.987288377	0.987595509	0.987486388	0.98851685	0.988163892	0.9890097	0.987716884	0.98836865	0.987675116	0.893501969	0.988124746	0.95588179	0.987830184
GCF_003467395.1	0.989890013	0.988775943	0.987415434	0.988258125	0.990217248	0.990283055	0.988526981	0.989417673	0.989043633	0.988123045	0.988822756	0.990052889	0.98679488	0.99174575	0.987317434	0.988298018	0.988761253	0.988006259	0.986753754	0.987094074	0.955468528	0.955790459	0.989286931	0.988025548	0.990707128	0.988479793	0.989448132	0.989588558	0.98798553	0.989270879	0.988322997	0.985836696	0.988121267	0.990257365	0.986130869	0.990238362	0.987537627	0.986366866	0.987172328	0.988524563	0.986843003	0.988110148	0.988259423	0.989637439	0.986797148	0.890848657	0.987618383	0.955740409	0.987340794
GCF_000772485.1	0.988805204	0.98799941	0.987590099	0.988985596	0.987926161	0.989486687	0.988958669	0.990115782	0.988310261	0.987714041	0.988717264	0.988617875	0.987124196	0.988861499	0.987451306	0.988293442	0.989075817	0.988240024	0.987227603	0.98776639	0.956225577	0.956753428	0.989821522	0.988700716	0.988512941	0.988511473	0.989220516	0.988635765	0.987386188	0.989784934	0.988748236	0.987497815	0.987952685	0.989285089	0.987434264	0.989273439	0.987643928	0.987294904	0.988109277	0.988584458	0.988078882	0.988124822	0.988378575	0.987990547	0.988055036	0.893188966	0.988276261	0.956769801	0.988328351
GCF_003094995.1	0.989086176	0.989285758	0.987927716	0.987918184	0.988619786	0.98962783	0.989536382	0.988932949	0.988715152	0.987916741	0.987036825	0.98870917	0.986085624	0.989932736	0.986868146	0.98886971	0.98946119	0.987226156	0.989150554	0.986720844	0.95655846	0.956830145	0.989005412	0.987848532	0.989317064	0.988602427	0.988961164	0.98866723	0.986873379	0.989008835	0.98779585	0.986428157	0.98784019	0.98894258	0.9866887	0.988949232	0.989690006	0.987086659	0.987377349	0.988338414	0.986852626	0.986220752	0.98766306	0.987828418	0.988007971	0.890697057	0.987750068	0.95678662	0.987352319
GCF_004334865.1	0.985946579	0.986021206	0.987059479	0.987237684	0.986027921	0.987961639	0.986596942	0.987086635	0.987308441	0.986110356	0.986933976	0.98776934	0.986403649	0.98625388	0.986865391	0.986140558	0.986354704	0.987279736	0.986233757	0.986844674	0.956949542	0.957620981	0.986979091	0.987419965	0.987432496	0.987110415	0.986498304	0.9861181	0.987258405	0.986975638	0.98676112	0.986133343	0.987315788	0.987295275	0.986824892	0.987250954	0.985178612	0.986715024	0.98639333	0.986579094	0.98772976	0.986052198	0.986468046	0.986581781	0.985775339	0.898622085	0.988171512	0.957566711	0.986085072
GCF_005406285.1	0.989562025	0.988411913	0.98672266	0.988508894	0.988485633	0.990647647	0.98882285	0.99012518	0.989091413	0.987748416	0.988350847	0.99000104	0.986282135	0.991540789	0.987943517	0.987818843	0.98891076	0.988196814	0.987336575	0.987653266	0.955227091	0.955984296	0.989980396	0.988042163	0.990511523	0.98786218	0.988730101	0.989954269	0.986898566	0.990073731	0.988401029	0.986164063	0.988202809	0.990126277	0.986961018	0.990098415	0.98707141	0.986961692	0.988136278	0.989160182	0.987993543	0.98779316	0.987453619	0.988882909	0.987403199	0.890788715	0.987894301	0.956069657	0.987651928
GCF_004334485.1	0.987021382	0.987104558	0.988459706	0.988551093	0.986761962	0.988817204	0.987078864	0.987670283	0.987690218	0.987603031	0.987055087	0.98781633	0.988320193	0.987507702	0.987496162	0.987328161	0.987713104	0.987564981	0.987806338	0.986900272	0.956968364	0.95724726	0.98718473	0.988650282	0.986837893	0.987991869	0.986695485	0.98761764	0.988763306	0.98718544	0.988193229	0.98669594	0.987983698	0.987254111	0.986910541	0.987245452	0.986930602	0.988055107	0.986747947	0.987556676	0.988645417	0.987124535	0.98732626	0.986916099	0.986962865	0.893750941	0.989585302	0.957207648	0.988488615
GCF_015558965.1	0.986297388	0.9866505	0.986478002	0.987674081	0.986369836	0.988480549	0.987439359	0.987209623	0.987311322	0.985843528	0.986907496	0.987396815	0.986318128	0.986645595	0.985263635	0.986202284	0.986183159	0.986991508	0.986107052	0.987025873	0.957320873	0.956946836	0.987757037	0.987084426	0.987185603	0.987704743	0.986924049	0.986667384	0.986116778	0.987717302	0.986094853	0.984886898	0.986853406	0.987301666	0.985503127	0.987274018	0.985691899	0.986677055	0.987000725	0.987411975	0.987198311	0.987172151	0.986549593	0.985923698	0.985921403	0.895484535	0.987388125	0.956897343	0.985787016
GCF_001051015.2	0.987370686	0.98850069	0.987439051	0.988877886	0.987986855	0.989348303	0.988263418	0.989040678	0.989361692	0.986865318	0.988500777	0.98826965	0.986896151	0.987960461	0.987854461	0.988651956	0.988803276	0.988370451	0.987390608	0.987153906	0.955627239	0.956142599	0.988832519	0.988157022	0.988216849	0.988084916	0.988587524	0.987330965	0.986902928	0.988759474	0.988523474	0.986909209	0.987510112	0.988023239	0.986618458	0.987989984	0.98724366	0.986793859	0.988522832	0.989470189	0.987170002	0.987886969	0.987762333	0.987097264	0.988168787	0.895845501	0.988023587	0.956146382	0.986935645
GCF_014779835.1	0.988955431	0.988816695	0.987348401	0.987753263	0.988672841	0.988906787	0.989066292	0.98900318	0.988933944	0.98803764	0.987493652	0.988461795	0.985160802	0.989225871	0.986704343	0.988279741	0.988725212	0.987682766	0.989115797	0.986898114	0.955932384	0.957308609	0.988531205	0.987681965	0.98814429	0.988066917	0.98789545	0.987957642	0.986497756	0.988572068	0.987929018	0.986258497	0.98786295	0.98768364	0.986504	0.987622451	0.990415779	0.986552896	0.987772208	0.987623536	0.986969948	0.986337424	0.986968225	0.988023901	0.988311744	0.891663165	0.986877149	0.957204356	0.987143371
GCF_004333785.1	0.987248602	0.987292238	0.987682974	0.987644385	0.987447763	0.989068037	0.987175026	0.987653629	0.987150603	0.987387256	0.987086155	0.987317292	0.987208909	0.987673224	0.99877478	0.987376812	0.987992141	0.987743037	0.987486286	0.986465422	0.957139062	0.957153303	0.987656872	0.988277549	0.987564684	0.988040946	0.987157554	0.986723739	0.987754465	0.987715395	0.987957027	0.98771575	0.988015664	0.988270682	0.987093959	0.988241589	0.986454234	0.988733433	0.987804515	0.987459963	0.988677913	0.987493774	0.987685259	0.986585921	0.987339525	0.896716244	0.988882493	0.957078106	0.988112421
GCF_001516925.1	0.990452522	0.988613151	0.988353207	0.989745844	0.98941737	0.990520927	0.98945949	0.991427417	0.990111727	0.989109061	0.989053953	0.990262832	0.98697098	0.989542023	0.987533302	0.989505924	0.989676127	0.988681421	0.988268996	0.988413402	0.95504699	0.956609759	0.990359553	0.988598134	0.989642183	0.988556158	0.990248619	0.988870969	0.987174797	0.990377597	0.989369943	0.987305021	0.988388583	0.989168796	0.987802189	0.989319454	0.988539826	0.986746849	0.989386612	0.989483561	0.988564784	0.988412921	0.988559528	0.9889424	0.987955763	0.89090839	0.988408121	0.956567765	0.988523608
GCF_008868445.1	0.95687	0.956522505	0.957100132	0.956311733	0.955720874	0.955498956	0.955821427	0.955569041	0.956120749	0.955906922	0.957058222	0.956114108	0.957700045	0.955642312	0.956861552	0.956706638	0.955942563	0.957007767	0.956332306	0.956180062	0.999737848	0.984328409	0.955802687	0.956775085	0.956223534	0.956092374	0.956852499	0.955047363	0.956714679	0.955898845	0.95666967	0.958088902	0.955670378	0.956630458	0.957357354	0.956630965	0.956639529	0.957099336	0.956685112	0.956721027	0.956896273	0.957132743	0.955225833	0.956384105	0.957731203	0.90162146	0.956999756	0.984303403	0.955316401
GCF_002900845.1	0.987370686	0.98850069	0.987439051	0.988877886	0.987986855	0.989348303	0.988263418	0.989040678	0.989361692	0.986865318	0.988500777	0.98826965	0.986896151	0.987960461	0.987854461	0.988651956	0.988803276	0.988370451	0.987390608	0.987153906	0.955627239	0.956142599	0.988832519	0.988157022	0.988216849	0.988084916	0.988587524	0.987330965	0.986902928	0.988759474	0.988523474	0.986909209	0.987510112	0.988023239	0.986618458	0.987989984	0.98724366	0.986793859	0.988522832	0.989470189	0.987170002	0.987886969	0.987762333	0.987097264	0.988168787	0.895845501	0.988023587	0.956146382	0.986935645
GCF_900445755.1	0.956031421	0.957086332	0.957082592	0.956633172	0.956204151	0.957139755	0.954789484	0.95573205	0.956338002	0.957154392	0.955666353	0.955690488	0.958635752	0.956445292	0.956963105	0.95738912	0.95674417	0.957574021	0.956947249	0.956143514	0.984335473	0.999955915	0.955205807	0.956527734	0.956095762	0.956463104	0.956813245	0.955775216	0.957915458	0.955111014	0.957350322	0.958789361	0.956429484	0.95592236	0.95685063	0.95589521	0.957109827	0.956776653	0.955780367	0.956740437	0.957059535	0.957645147	0.955425534	0.955432758	0.957538492	0.899959222	0.956790878	0.999947691	0.955304302
GCF_000166895.2	0.986805577	0.986232751	0.987311189	0.987882896	0.986243534	0.988400597	0.986902774	0.987336456	0.987108828	0.986452202	0.987550455	0.987800803	0.986359303	0.987246049	0.986646013	0.986222262	0.986745323	0.987289979	0.986232006	0.986262081	0.957421734	0.957001403	0.987120566	0.987383883	0.987624706	0.987196754	0.986581367	0.986262813	0.986473632	0.987079526	0.986609116	0.985559081	0.98646562	0.987511983	0.986902388	0.987515468	0.985248551	0.987136035	0.987618194	0.98801603	0.98789636	0.987835177	0.98650451	0.987149911	0.986725486	0.895937505	0.987727794	0.956940623	0.986533108
GCF_002833035.1	0.989600439	0.988526681	0.988082112	0.989605696	0.988673753	0.991077477	0.988686887	0.989791092	0.989561167	0.988404736	0.989828939	0.990030646	0.987040501	0.990003287	0.988225546	0.988898005	0.988844929	0.989269246	0.987852857	0.988409849	0.956096404	0.957111424	0.989746671	0.989333764	0.989366227	0.988328378	0.989206377	0.989752913	0.988146057	0.989797548	0.989015688	0.987541467	0.988769618	0.989391551	0.988198401	0.989438731	0.987137926	0.988400475	0.988252725	0.989051325	0.988813752	0.98874575	0.989427688	0.987896594	0.988029578	0.893693559	0.989408172	0.957068478	0.98879863
GCF_001686185.1	0.987870265	0.988872851	0.987664956	0.989156505	0.988267593	0.990103381	0.988246478	0.98900349	0.989039646	0.988423505	0.98836712	0.98864261	0.987242534	0.988731483	0.988339788	0.988523584	0.989082656	0.988063819	0.987907298	0.98803184	0.956064133	0.956950895	0.988521569	0.98896187	0.987798421	0.988727902	0.988425908	0.988104975	0.986159884	0.988685516	0.989006472	0.987729636	0.988251934	0.988498876	0.988150041	0.988511129	0.987104807	0.988543534	0.988391446	0.989009434	0.9884052	0.987380747	0.988753227	0.987385474	0.98824684	0.892689977	0.98851101	0.956827747	0.988647331
GCF_003463285.1	0.98952531	0.987715191	0.987539652	0.988511869	0.988548393	0.990209119	0.98824136	0.98885739	0.987651524	0.987641488	0.98786237	0.990206054	0.985976903	0.990837166	0.987244579	0.987687635	0.988865123	0.987325082	0.987871045	0.987007167	0.955365947	0.956531628	0.988791553	0.987925333	0.989979385	0.987966225	0.988428186	0.991047815	0.987592313	0.988832067	0.987986162	0.985949534	0.988244808	0.989528192	0.98675985	0.989633183	0.98744543	0.986650672	0.987169669	0.988863079	0.987309396	0.987518229	0.988414608	0.987978745	0.986785625	0.89261153	0.987646842	0.956561432	0.988000153
GCF_004333065.1	0.98681265	0.98801452	0.988023912	0.98833617	0.986680412	0.98814683	0.987547025	0.987693845	0.987259171	0.988150824	0.98750414	0.987841487	0.987562043	0.987759227	0.988022252	0.987025258	0.988093007	0.98822914	0.987872852	0.987166743	0.956700633	0.957774676	0.988297228	0.988655186	0.987386517	0.988226375	0.986812046	0.98712213	0.987909811	0.988224722	0.987669863	0.987383642	0.988406897	0.988423758	0.987227883	0.988430757	0.987009697	0.988501229	0.988151791	0.989296638	0.98930021	0.987829076	0.988259659	0.987723849	0.988051863	0.897145084	0.988517354	0.957745893	0.987711542
GCF_004333045.1	0.985594619	0.986317454	0.986166322	0.987035884	0.985305108	0.987169478	0.985415314	0.985108515	0.985869746	0.985247997	0.98491418	0.986195516	0.98521544	0.986219423	0.986811972	0.985972049	0.985704676	0.986462847	0.98566572	0.985351623	0.956365557	0.956030719	0.985340856	0.985491914	0.985262507	0.986359789	0.985368778	0.985098118	0.986184518	0.985303591	0.986283213	0.984927273	0.986036487	0.986420117	0.985596172	0.986367644	0.985144932	0.987009882	0.986110643	0.986731469	0.986450289	0.986578322	0.986032492	0.985134627	0.986201238	0.896670101	0.988021652	0.955961654	0.98622522
GCF_003438485.1	0.989970709	0.988081443	0.985836027	0.987796452	0.988587629	0.988595895	0.987541789	0.987247479	0.988118613	0.986326247	0.986353785	0.989782832	0.985777951	0.989406208	0.986674287	0.987216039	0.987066895	0.986915982	0.986395028	0.986483941	0.956348948	0.954467147	0.987164492	0.986058028	0.989457426	0.986896862	0.988335583	0.988557303	0.985809922	0.987189318	0.986873983	0.985512357	0.986719125	0.990356672	0.986342485	0.990362734	0.986397389	0.985351854	0.988193676	0.988556819	0.986222411	0.986807213	0.987228253	0.988892003	0.98582363	0.893701961	0.986467075	0.954487675	0.984935637
GCF_004333645.1	0.985513421	0.987934936	0.988961044	0.988151535	0.987177206	0.988124438	0.987440004	0.986685069	0.987794052	0.987646705	0.987313368	0.986996125	0.986917764	0.987751701	0.987721893	0.987872511	0.987433079	0.987326777	0.986796003	0.986795692	0.956819106	0.957193039	0.987401796	0.988198648	0.986388611	0.987239181	0.986975427	0.986629783	0.986191829	0.987395944	0.988373484	0.987129462	0.987564309	0.987038991	0.987173133	0.986986872	0.985881599	0.987784564	0.987630639	0.987198746	0.987284942	0.986846943	0.987223398	0.984990565	0.987877921	0.894990795	0.988731984	0.957094651	0.987495642
GCF_004334235.1	0.986906045	0.98673357	0.986757103	0.988478172	0.987030412	0.989173156	0.987599928	0.987543228	0.987820515	0.986563917	0.987951458	0.988102608	0.986745919	0.987240101	0.987939019	0.986484633	0.986384089	0.987151973	0.986577305	0.987104191	0.955632034	0.955769544	0.987546354	0.9879492	0.987426586	0.987747204	0.986176063	0.986823207	0.986854552	0.987787802	0.987589479	0.986481684	0.987214699	0.987809795	0.986734394	0.987806404	0.985865484	0.987143398	0.988366502	0.987951654	0.987445379	0.987711489	0.985179771	0.986861171	0.987042297	0.895923934	0.987908277	0.955684118	0.986639112
GCF_004333325.1	0.986877392	0.9869423	0.98657909	0.987589929	0.986645865	0.988727509	0.985834372	0.986253652	0.986642826	0.987501648	0.985779344	0.987546584	0.987539057	0.987346492	0.988141282	0.987492336	0.98773201	0.987421874	0.986943807	0.986485547	0.956999571	0.956281162	0.985774654	0.987214794	0.985487847	0.987786534	0.986458025	0.987118627	0.987595637	0.985840758	0.98728309	0.98714396	0.987502576	0.987266563	0.987054181	0.987248429	0.986674093	0.988618186	0.986524208	0.987715579	0.987951238	0.987335175	0.987789501	0.986819845	0.987216647	0.894749786	0.989122995	0.956157603	0.986436634
GCF_001447975.1	0.989655226	0.9885917	0.988991198	0.990705968	0.98976218	0.999999105	0.989338792	0.990997968	0.98977797	0.989090875	0.989758045	0.9910852	0.987804098	0.990432217	0.989012513	0.98939612	0.989991575	0.989627798	0.988522977	0.989007849	0.955454647	0.957093607	0.990368712	0.989412763	0.990989437	0.989750566	0.989619009	0.99039551	0.988683028	0.990550955	0.990326478	0.988165854	0.98953533	0.989611348	0.988415119	0.989705493	0.988334663	0.988256969	0.988801683	0.989826052	0.989153454	0.988879405	0.989639171	0.987911996	0.988300084	0.891946644	0.988702524	0.957075631	0.989580132
GCF_900157055.1	0.985974449	0.986948208	0.987340997	0.988265162	0.987592618	0.989021217	0.985727748	0.987148746	0.987163409	0.986973391	0.985710685	0.987613233	0.986310314	0.986758272	0.986485743	0.986756751	0.986348237	0.987975994	0.986707513	0.985978592	0.955616823	0.95608339	0.986520751	0.986058332	0.987371816	0.986846631	0.986356407	0.987132688	0.987577732	0.986532911	0.987755265	0.986445366	0.987293598	0.986372575	0.986386772	0.986333662	0.985951555	0.986365115	0.986525754	0.987372499	0.987315165	0.987240044	0.986949774	0.985348176	0.986888711	0.89367094	0.9874591	0.956044458	0.985790984
GCF_000008945.1	0.987382281	0.986855845	0.987844323	0.988367241	0.986844289	0.988950049	0.987510189	0.98775739	0.9877629	0.987098998	0.988137827	0.988314821	0.98715704	0.987727007	0.987394242	0.986885088	0.987576427	0.987869661	0.98683926	0.986855899	0.957746479	0.957383581	0.987793397	0.987981912	0.988213687	0.987725671	0.987283501	0.986766751	0.98719224	0.987633323	0.987146271	0.986222501	0.987152839	0.988115592	0.987623851	0.988154673	0.985708571	0.987849086	0.988304444	0.988502661	0.988527498	0.988563285	0.987181305	0.988012101	0.987324954	0.895940334	0.988414119	0.957372281	0.987228697
GCF_003465665.1	0.988496033	0.988433119	0.987752143	0.988231121	0.98928279	0.989344312	0.999637005	0.988747156	0.989542508	0.988128732	0.98729611	0.989288656	0.986826114	0.988501587	0.986855554	0.987534189	0.988219945	0.98766193	0.987420772	0.987553753	0.955814841	0.955114241	0.988023912	0.987253617	0.989025333	0.989160152	0.988229588	0.988369676	0.986872666	0.988075474	0.987990345	0.986062546	0.987919089	0.989022562	0.986885064	0.989018795	0.98770548	0.987363096	0.988105882	0.987960788	0.988093325	0.987726671	0.987648389	0.988611331	0.987152603	0.892795049	0.988752422	0.955101207	0.986204814
GCF_005844115.1	0.9878465	0.988043911	0.987941235	0.988698028	0.987091035	0.989232332	0.988097276	0.988022256	0.987369815	0.987442986	0.987287781	0.987892553	0.986721878	0.987662846	0.987953537	0.987187867	0.987851532	0.987690402	0.986715061	0.987182554	0.956474366	0.957362759	0.988421036	0.988028363	0.988287842	0.988074283	0.987486362	0.987633521	0.986840647	0.988411395	0.98803068	0.98665827	0.988453672	0.988418666	0.987624742	0.98840876	0.986708216	0.987538613	0.988728645	0.987798742	0.987769841	0.987005542	0.987432369	0.986974927	0.987800824	0.895686597	0.988291355	0.957337377	0.987561418
GCF_004334035.1	0.987470294	0.987532674	0.988520607	0.988938282	0.988080496	0.988720106	0.987615302	0.987835441	0.987553697	0.987354659	0.987839139	0.988611972	0.986660335	0.987796565	0.987808916	0.988696779	0.988393726	0.98835972	0.98712862	0.987051168	0.957378478	0.957545065	0.987843193	0.988249699	0.988460601	0.987870725	0.987481067	0.987271137	0.987784589	0.98811752	0.987955494	0.987750637	0.987924853	0.988336207	0.986976299	0.988271286	0.987144567	0.987988684	0.987323593	0.988519384	0.98767608	0.987515775	0.986985497	0.986235285	0.987709772	0.892961469	0.988842034	0.957459168	0.987736853
GCF_004332665.1	0.986101703	0.987791089	0.986443814	0.988044986	0.987767082	0.988476578	0.986671771	0.986769244	0.987983389	0.987706165	0.987290322	0.987158193	0.987552924	0.987091561	0.988072781	0.987210804	0.987066485	0.986998127	0.986720095	0.987191891	0.956789784	0.956354732	0.987195089	0.988456381	0.987213276	0.987240266	0.986954963	0.986873532	0.986613822	0.987085426	0.988050412	0.986863809	0.988167703	0.987697829	0.987335727	0.98769606	0.985649856	0.98770284	0.987347273	0.987284996	0.988015711	0.986967264	0.986452011	0.985427997	0.986999803	0.894832645	0.988879704	0.95633717	0.98718688
GCF_000771105.1	0.956365992	0.957199355	0.95722285	0.957113861	0.956478208	0.957027962	0.95534678	0.955947011	0.956244296	0.957250342	0.955925844	0.955898793	0.958832863	0.956675524	0.957235654	0.957636389	0.956750962	0.957725115	0.957207393	0.956451176	0.984281672	0.999919337	0.955215976	0.956680655	0.956412642	0.956637245	0.956882125	0.956095611	0.958061469	0.955268235	0.957498801	0.958841761	0.956697854	0.956346469	0.95705651	0.956352108	0.957334135	0.956798231	0.956152316	0.957065573	0.957263167	0.957664907	0.955514153	0.955746667	0.957654887	0.902099994	0.957032604	0.999899377	0.955675138
GCF_001686205.1	0.98735047	0.988786324	0.987843896	0.988765163	0.988080017	0.990053015	0.989082859	0.987630328	0.988525054	0.987663064	0.988617408	0.989133368	0.987904189	0.988259262	0.988695796	0.988668079	0.988273539	0.988041077	0.987628905	0.987704952	0.955977953	0.956970996	0.988313368	0.989505992	0.988587151	0.988761124	0.988266429	0.988006613	0.98736061	0.988095439	0.988763791	0.988149866	0.988735994	0.988462761	0.987503788	0.988466235	0.986349247	0.988143243	0.987853235	0.988516208	0.988261977	0.988305311	0.989249099	0.986667022	0.988105581	0.89589831	0.988852939	0.956965516	0.98886218
GCF_900157075.1	0.956260317	0.957163115	0.957190577	0.956961973	0.956347091	0.956974924	0.955134825	0.955793892	0.956190026	0.957213972	0.955864187	0.955866186	0.958781985	0.956615152	0.957163318	0.957642454	0.956689688	0.957640571	0.957140369	0.956413374	0.98434156	0.999984935	0.955025537	0.956546229	0.956356779	0.956481999	0.956837633	0.956010387	0.957911697	0.955182891	0.957466142	0.958785953	0.956611713	0.956186074	0.956983047	0.956227326	0.957235703	0.956699527	0.956027825	0.957054976	0.957204119	0.957618471	0.955374736	0.955706018	0.957620598	0.90199221	0.95691375	0.999973407	0.95553984
GCF_004334045.1	0.987197341	0.98561259	0.987698194	0.987835102	0.986739261	0.987974015	0.985349618	0.987124913	0.986729656	0.986969864	0.986446628	0.988159278	0.986022263	0.986876912	0.986850462	0.986182983	0.986315786	0.986307518	0.986475472	0.985899325	0.958465629	0.959161287	0.987173716	0.986827556	0.98797349	0.986740664	0.985937565	0.986560238	0.987251134	0.987244944	0.986334799	0.985331	0.987513672	0.987364008	0.986053744	0.987360901	0.985370987	0.986910421	0.986675263	0.986749612	0.986881985	0.985704936	0.98597958	0.985582616	0.985414041	0.895983295	0.987803287	0.9591056	0.986566694
GCF_001275745.1	0.986984727	0.988074161	0.987284569	0.989432067	0.987968225	0.990063186	0.987780574	0.989037682	0.988965621	0.987185995	0.987769222	0.98911526	0.986741546	0.989387163	0.987993001	0.988833416	0.98855965	0.987438991	0.987886598	0.988428597	0.956925401	0.956422081	0.988701403	0.987883771	0.988280252	0.987589244	0.987912947	0.98809073	0.986822364	0.988746097	0.98905257	0.986693732	0.987354139	0.988306634	0.987081823	0.98831808	0.986869455	0.98731047	0.989460562	0.987915482	0.987388222	0.986253155	0.986844419	0.986540829	0.988008158	0.892887218	0.98829739	0.956415574	0.986680181
GCF_015667915.1	0.98608899	0.988231364	0.98627043	0.987910066	0.987068629	0.988533347	0.986605736	0.987053568	0.987321221	0.985569512	0.987966738	0.987696725	0.986186495	0.986841493	0.986441493	0.98712816	0.985824229	0.986541532	0.986219386	0.986842935	0.956459388	0.955898972	0.987098564	0.987510164	0.987615443	0.986482938	0.986669552	0.986194722	0.986379712	0.987239217	0.987109715	0.985765822	0.987260996	0.98808566	0.985778909	0.988115045	0.98611167	0.98598509	0.987100812	0.988001684	0.987337632	0.987398335	0.986439951	0.985804825	0.986895301	0.892898955	0.98716283	0.955868271	0.985987956
GCF_015670335.1	0.987242063	0.988464617	0.987932599	0.989134081	0.987532014	0.989455576	0.987454762	0.987680563	0.98780549	0.987811312	0.9889507	0.98839818	0.987717665	0.988007796	0.988869492	0.988022917	0.987362353	0.987735468	0.986682634	0.987616751	0.95786413	0.957418661	0.988441139	0.988984441	0.988077339	0.987833312	0.987579009	0.987042844	0.987433551	0.988590775	0.988072278	0.987832529	0.988387293	0.988095649	0.987721267	0.988061436	0.987039545	0.987636308	0.988860122	0.988985113	0.988698045	0.988937915	0.98671747	0.986384005	0.988706749	0.894121235	0.988048351	0.957389647	0.987353609
GCF_011764605.1	0.987309079	0.987885308	0.988287531	0.987991045	0.987824298	0.988792577	0.987378361	0.988722067	0.987607127	0.988175964	0.988111375	0.987841533	0.986254133	0.987827379	0.987225206	0.987219933	0.988416195	0.987702852	0.987110773	0.987295324	0.95640053	0.956908598	0.988263089	0.988177082	0.987391068	0.988710496	0.987317414	0.986567413	0.987932585	0.988264234	0.987793477	0.986483482	0.987813371	0.987911361	0.986982449	0.987924867	0.986867812	0.988052987	0.987314762	0.988122657	0.987989793	0.987633921	0.987875478	0.986567038	0.987936529	0.894068088	0.987977229	0.956909984	0.988079981
GCF_004333935.1	0.986417952	0.987083356	0.988141234	0.988538111	0.987029649	0.989061091	0.987493254	0.987140239	0.987441281	0.987609624	0.986847941	0.987646839	0.986792158	0.9878336	0.987694544	0.98744698	0.987422293	0.987192034	0.986929633	0.987048058	0.95654022	0.957297735	0.98650351	0.988772823	0.987761145	0.988051579	0.986704674	0.987001318	0.987798051	0.986584082	0.987732255	0.987447408	0.987590988	0.987551564	0.986148911	0.987559807	0.985939796	0.988783689	0.987078511	0.987505453	0.987764758	0.987812391	0.987455586	0.986274776	0.987446298	0.893081693	0.988690911	0.957149291	0.988049126
GCF_002833265.1	0.989386706	0.987466414	0.987539928	0.989235787	0.987952045	0.990994255	0.986863797	0.988528017	0.988552939	0.987453698	0.989330681	0.989251962	0.986482858	0.989216443	0.987441605	0.987553414	0.987736534	0.98931816	0.987395846	0.988289117	0.956833479	0.955644461	0.988026389	0.986385936	0.989506232	0.987906901	0.988680844	0.988898406	0.987981999	0.987982032	0.988504571	0.985990327	0.98786221	0.989121106	0.987865708	0.989149648	0.98684464	0.987144519	0.988634779	0.988722782	0.987091247	0.988084351	0.987123273	0.987034819	0.986571421	0.892622501	0.987969593	0.955586823	0.986205454
GCF_004334365.1	0.987977206	0.988306784	0.989501973	0.989414862	0.98777047	0.990102943	0.988764362	0.988264814	0.98837071	0.988166594	0.988485639	0.989112198	0.987584851	0.988724827	0.988545633	0.988154418	0.988667769	0.98847745	0.987225691	0.987429676	0.956284027	0.95707737	0.988894716	0.989863438	0.989367576	0.989157577	0.988529556	0.988083166	0.987579499	0.989009964	0.988532062	0.988522649	0.98829032	0.988947129	0.987673377	0.988945753	0.986289678	0.988214024	0.988129414	0.9899562	0.988174261	0.988293677	0.988790093	0.98790096	0.988328666	0.893341043	0.988444003	0.957039194	0.988451465
GCF_900519135.1	0.989946968	0.989077091	0.988665193	0.989686974	0.989703994	0.990342882	0.989643088	0.991025571	0.989900333	0.989461379	0.989081465	0.989567914	0.986967005	0.989873676	0.987200693	0.989054894	0.989773332	0.989003154	0.988431759	0.988356543	0.955987957	0.956939469	0.990090475	0.988910182	0.989667311	0.989532117	0.990243796	0.98912204	0.987865203	0.990163693	0.98922866	0.986881504	0.989111963	0.989200903	0.988076316	0.989208116	0.989224301	0.987999759	0.990841078	0.989178277	0.987939763	0.987893111	0.988441078	0.989029894	0.988749024	0.890502574	0.989143434	0.956887224	0.988669607
GCF_003370255.1	0.970926725	0.971113394	0.97031033	0.971050995	0.970492615	0.971700002	0.970957096	0.971534342	0.970655274	0.970200265	0.970481259	0.971258625	0.970296784	0.971273583	0.970773608	0.971089001	0.970775388	0.971040188	0.971442481	0.970669637	0.954618114	0.955732189	0.971708175	0.970720585	0.971000493	0.971243315	0.970912571	0.971369052	0.970389217	0.971739026	0.970502272	0.970016256	0.971301685	0.971628076	0.969645913	0.971566389	0.970883898	0.970477473	0.971169888	0.971429639	0.970390529	0.970693107	0.971489076	0.970801113	0.970862389	0.892921471	0.97046947	0.955750943	0.970499195
GCF_000421385.1	0.966062437	0.966757807	0.967901115	0.96779388	0.965426676	0.966288846	0.966366314	0.966121745	0.966213494	0.967101207	0.96766105	0.965508812	0.967709296	0.96550547	0.967977326	0.967647166	0.968001952	0.967882555	0.966703752	0.966822422	0.962637122	0.962425694	0.965144252	0.967981097	0.966365353	0.967423172	0.967064771	0.965010265	0.96673758	0.965277352	0.968013116	0.967452095	0.96640869	0.966607706	0.968988227	0.966435824	0.967066369	0.968549853	0.967082075	0.967874546	0.968002463	0.968597978	0.966420362	0.966789454	0.968100736	0.90130814	0.966839789	0.962517675	0.967626078
GCF_003438385.1	0.989218894	0.988242118	0.987116228	0.988714332	0.988759976	0.989806252	0.988454041	0.988979347	0.988716201	0.987405205	0.987997072	0.989029986	0.986955951	0.990091432	0.987111984	0.988421218	0.988475661	0.988054414	0.98661848	0.987984844	0.956443476	0.957361715	0.988349624	0.988649152	0.990203243	0.988798439	0.988331087	0.989325596	0.987478799	0.988531851	0.988616774	0.98642395	0.987817996	0.990961299	0.986544484	0.990972749	0.986342641	0.986907842	0.987801198	0.988903953	0.987664023	0.987589111	0.987904077	0.988660501	0.987402562	0.893825264	0.987757648	0.957388019	0.987576247
GCF_003468825.1	0.990777697	0.989162386	0.987866106	0.989207318	0.989133691	0.990516852	0.989421194	0.98962973	0.98912307	0.987657813	0.988503199	0.990433794	0.986728822	0.991394546	0.987568504	0.987901977	0.988186555	0.988046681	0.987367801	0.987432312	0.955909534	0.956371458	0.98993121	0.987543224	0.990953644	0.988280143	0.988956053	0.990179788	0.987817568	0.990132257	0.988434583	0.986842482	0.987796307	0.990935461	0.986929335	0.990864388	0.98791503	0.98678636	0.988422567	0.989411501	0.986955423	0.987906772	0.988229756	0.989775466	0.987271368	0.891456363	0.987529529	0.956355034	0.987318011
GCF_004333765.1	0.988417779	0.987469457	0.988333123	0.988705038	0.987830953	0.989144325	0.987643351	0.988295341	0.988157469	0.988103121	0.987839282	0.988670862	0.986723214	0.987824196	0.988072983	0.988398899	0.98892903	0.988407324	0.987344332	0.987137775	0.955887468	0.957008424	0.987795874	0.988879	0.987787599	0.988460093	0.987896942	0.987606947	0.98743664	0.987798538	0.988037022	0.988267312	0.988026367	0.988517195	0.986926799	0.988545886	0.987041804	0.98857201	0.987160351	0.988802177	0.988504904	0.987340296	0.987555384	0.987135886	0.988138655	0.894842883	0.988915188	0.956956575	0.989335009
GCF_000219455.1	0.987969863	0.989513357	0.98646336	0.987828604	0.98899499	0.988637458	0.988005935	0.988581167	0.990182461	0.987901803	0.987197755	0.987772111	0.986350147	0.988600045	0.987178959	0.988536108	0.98791021	0.98681459	0.987530371	0.986817909	0.956856932	0.956765954	0.988270403	0.987398231	0.987891658	0.987968968	0.987811227	0.987945657	0.986303565	0.98819555	0.988007971	0.986262413	0.987406857	0.988561245	0.986744397	0.988573663	0.988158371	0.987935886	0.988732749	0.987153745	0.987738472	0.986574973	0.987493009	0.987421262	0.988040879	0.893897762	0.987706609	0.956717713	0.987107321
GCF_000003135.1	0.988070765	0.989284325	0.988079496	0.987788342	0.988303428	0.98923829	0.993013442	0.989427985	0.989311013	0.98812828	0.988274629	0.988951575	0.987055156	0.988323488	0.98721323	0.987807118	0.988483106	0.987476127	0.987891047	0.98709762	0.956212821	0.957374638	0.989228178	0.988203106	0.988443386	0.989132169	0.988939614	0.987346759	0.986951883	0.989281044	0.987842116	0.986418985	0.987880316	0.988738419	0.98668777	0.988728871	0.988041405	0.987094521	0.98892978	0.988500875	0.988270271	0.987621527	0.988916256	0.989284296	0.987959853	0.893657676	0.988050581	0.957294169	0.98771967
GCF_003471385.1	0.989971287	0.989247312	0.988374893	0.989301423	0.989946471	0.990575743	0.989717455	0.989921057	0.989760359	0.988573185	0.988452971	0.990429155	0.986658483	0.990434434	0.986714007	0.988673912	0.988962134	0.987645808	0.987144451	0.987313989	0.95564889	0.957050574	0.98952129	0.988466973	0.990526352	0.988038262	0.988694997	0.989503008	0.988281987	0.989705148	0.988405905	0.986412827	0.987858353	0.989394845	0.987143326	0.989344255	0.987918414	0.986963455	0.988210919	0.989106319	0.988051403	0.987499419	0.988174974	0.988927785	0.987486002	0.890339571	0.988033094	0.957011333	0.98793783
GCF_004333465.1	0.987713422	0.987894677	0.987909835	0.988674287	0.987752589	0.989301896	0.987932827	0.98784705	0.986565734	0.987550337	0.987285576	0.988335801	0.986428375	0.987458534	0.988530824	0.98814655	0.988306289	0.988040651	0.987030258	0.986696277	0.956800003	0.957218002	0.987725038	0.989092133	0.988333593	0.988964898	0.988136685	0.987286274	0.987671534	0.9878415	0.987657445	0.987133685	0.987884136	0.988585978	0.987783763	0.988584822	0.986877814	0.988678469	0.98804038	0.988313563	0.988440635	0.987432851	0.987927161	0.986869579	0.988170154	0.895971435	0.988434415	0.957186789	0.988655258
GCF_015554025.1	0.987339844	0.986577437	0.987588832	0.988740125	0.986696186	0.989192688	0.986800721	0.987401775	0.987282568	0.987579886	0.987825916	0.987414297	0.987363976	0.987441877	0.98812861	0.986796287	0.986673585	0.988419789	0.98676289	0.987642758	0.956779623	0.956079051	0.987506257	0.98763458	0.986868936	0.988734973	0.987012082	0.98758378	0.987559663	0.987544382	0.987605745	0.985744436	0.988067161	0.988038558	0.987420977	0.988067371	0.986415326	0.987875085	0.988875486	0.988069752	0.988963879	0.988354995	0.987384004	0.987111357	0.987757084	0.891938067	0.988632553	0.956047057	0.986104712
GCF_015667025.1	0.988525658	0.989462403	0.987526591	0.988688337	0.988638521	0.989045144	0.988251309	0.988466591	0.989621281	0.987330324	0.987832045	0.988778525	0.987199093	0.987825255	0.987458801	0.988949977	0.988809163	0.987906905	0.98828947	0.987027178	0.956874365	0.956857061	0.987406399	0.988054133	0.98844458	0.988272923	0.988273997	0.987773202	0.986706661	0.987328538	0.988833409	0.987196967	0.987700236	0.988804343	0.987172178	0.988708813	0.988424444	0.987634238	0.987228467	0.988337715	0.988487285	0.987548416	0.988076774	0.988080151	0.987809021	0.896221594	0.988119985	0.956760969	0.988147251
GCF_015669395.1	0.98751392	0.987747577	0.987388714	0.988236464	0.986878084	0.989145313	0.987075629	0.988134791	0.98766588	0.986493288	0.988453276	0.988469369	0.987029933	0.988547733	0.986896719	0.987429418	0.986983854	0.988857834	0.986720929	0.98745783	0.956494828	0.95631173	0.988342565	0.987213388	0.987780852	0.987236122	0.98718605	0.987676798	0.987772407	0.988345299	0.987630042	0.986287339	0.987182025	0.987958899	0.986741791	0.987960922	0.986244959	0.98728398	0.987082702	0.988504036	0.987913256	0.987390081	0.98780364	0.986990956	0.987055881	0.894171185	0.987939957	0.956190341	0.987329423
GCF_004332945.1	0.985921935	0.988143066	0.988302379	0.988767231	0.987377237	0.989154803	0.987703456	0.987380748	0.9886412	0.988586796	0.987570033	0.987722513	0.988470378	0.987723626	0.987598164	0.988234007	0.987313628	0.987783364	0.987692118	0.987902875	0.955515085	0.955470192	0.987031562	0.987878939	0.987606916	0.988364326	0.987619879	0.987587034	0.987559226	0.987059156	0.988520892	0.987818652	0.988124811	0.987753275	0.987642886	0.987785281	0.986559222	0.987969176	0.987708601	0.988425867	0.988778907	0.988254965	0.988788611	0.986632059	0.98805611	0.893142509	0.988588889	0.955388584	0.987228734
GCF_902167555.1	0.958840789	0.957478977	0.958987241	0.958095898	0.957281467	0.957642712	0.958371597	0.957802234	0.957813565	0.957676642	0.957820207	0.957874601	0.959178949	0.957706859	0.95818712	0.958327431	0.958562213	0.958654498	0.958284942	0.958115026	0.982446244	0.983578768	0.956979919	0.957717361	0.957803356	0.958670141	0.957956527	0.957450497	0.958628256	0.956861542	0.957806065	0.959232709	0.957580092	0.957584056	0.958237453	0.95764221	0.957881493	0.958784117	0.957797904	0.958513413	0.958841406	0.958407716	0.957487938	0.957878998	0.958398117	0.901372195	0.958416727	0.983557695	0.957291294
GCF_004333575.1	0.987066071	0.987035148	0.987993438	0.988590706	0.987531215	0.98955743	0.98800283	0.988508172	0.987885681	0.987673499	0.987857555	0.988341121	0.987494879	0.988334614	0.987871759	0.988027773	0.987774496	0.987101531	0.986163305	0.987029391	0.956604172	0.957300965	0.988424274	0.988833743	0.987773351	0.98989428	0.987352045	0.987758063	0.986898748	0.988373188	0.987838388	0.987397858	0.987650211	0.988065027	0.987413923	0.988112029	0.985713947	0.987373943	0.987679531	0.988373497	0.987788351	0.987509008	0.988007506	0.986388998	0.987912192	0.894705906	0.988780199	0.957299077	0.98830926
GCF_900157155.1	0.988364889	0.98859054	0.98698106	0.989006188	0.98891867	0.990334342	0.988943825	0.990256283	0.988833261	0.98786578	0.988256612	0.987633817	0.985750712	0.989054448	0.987237219	0.98748902	0.987730205	0.988822028	0.987076979	0.987244107	0.955399811	0.956468587	0.989227135	0.98732646	0.988934164	0.9870286	0.988471036	0.987904546	0.987321006	0.989480066	0.988610423	0.986429975	0.98759077	0.98841375	0.98589974	0.988416444	0.987631956	0.985929113	0.988248521	0.987204008	0.986068294	0.986915324	0.987079071	0.986802359	0.987052712	0.890427159	0.986781616	0.95642547	0.986705315
GCF_004332725.1	0.986387404	0.987645608	0.987663532	0.988451837	0.987139719	0.988840931	0.987748739	0.988221593	0.987808136	0.987763879	0.988082942	0.987754391	0.986453442	0.988271129	0.987732511	0.98808329	0.988523315	0.986827306	0.987189004	0.987498006	0.95760328	0.957274208	0.987994743	0.987695502	0.986335006	0.988365735	0.987678185	0.987436329	0.985332247	0.987943207	0.987684694	0.987771947	0.98773179	0.988000955	0.987070967	0.987975891	0.986153959	0.987616728	0.987983252	0.987566329	0.987803448	0.986685761	0.987708413	0.985797207	0.987587666	0.897233541	0.988214584	0.957230205	0.987148503
GCF_900637335.1	0.989248457	0.9885981	0.987674036	0.989138094	0.98844214	0.990417709	0.987861693	0.990617103	0.98871027	0.988389157	0.987404249	0.989416748	0.986823303	0.989613854	0.9877793	0.98792248	0.988361574	0.988445253	0.987817658	0.987469311	0.95574216	0.955205065	0.999876722	0.987287832	0.989806851	0.989432414	0.989409489	0.989159808	0.988163124	0.99986301	0.988610913	0.98666186	0.988921069	0.989329726	0.987581742	0.989353205	0.987761539	0.986949564	0.98919055	0.989174841	0.987968947	0.987658079	0.988710725	0.988481632	0.987953038	0.890340069	0.987688262	0.955288089	0.986866324
GCF_003471345.1	0.9899312	0.989132	0.988326091	0.989240077	0.989940896	0.990587263	0.989678125	0.989861543	0.989681336	0.988549022	0.988340753	0.990412566	0.986557781	0.990396054	0.986628887	0.988645971	0.988899641	0.987531849	0.987094968	0.987255928	0.95557176	0.957073916	0.989447025	0.988420965	0.990469686	0.987971562	0.988638787	0.989435808	0.988224359	0.989665638	0.988365696	0.986348306	0.987837805	0.989312133	0.987029137	0.989273789	0.987849239	0.986823921	0.988085965	0.988953976	0.988010139	0.98738853	0.988158129	0.988901899	0.987424857	0.890197866	0.98796014	0.957023031	0.987895728
GCF_902505475.1	0.9884712	0.987093681	0.987914251	0.988946795	0.987691111	0.989075921	0.98733798	0.98874185	0.987249082	0.987926365	0.988377301	0.988294014	0.986813926	0.988947179	0.987980974	0.987572488	0.987316773	0.988423118	0.986916619	0.987095746	0.957778859	0.95794399	0.988559808	0.988456121	0.988510472	0.987858346	0.987689087	0.988227596	0.988520253	0.988589043	0.987917608	0.986403004	0.988328801	0.988010539	0.988223042	0.988017791	0.987659368	0.987752459	0.987957816	0.988017895	0.988670533	0.987747491	0.986779005	0.98713201	0.987824785	0.894047539	0.988754613	0.957906702	0.987799595
GCF_015550145.1	0.98989327	0.989005865	0.988281621	0.989510523	0.990054992	0.990190123	0.98992633	0.989583106	0.990052441	0.988054341	0.988834897	0.990947991	0.986221561	0.989884499	0.986549647	0.988531665	0.989129069	0.988745137	0.987795363	0.987945449	0.956216016	0.956404305	0.9889304	0.989061953	0.989766775	0.988667089	0.989259345	0.989461099	0.987893972	0.988965623	0.989230298	0.987167776	0.988507781	0.989802613	0.987034074	0.989818087	0.988016167	0.987167413	0.989275012	0.989062386	0.987952538	0.987564314	0.988331332	0.989266755	0.987162431	0.891075835	0.988412848	0.956406425	0.988344514
GCF_002833205.1	0.986698073	0.98808598	0.986139359	0.989020388	0.986923826	0.989872021	0.987293906	0.988707596	0.98737634	0.987679586	0.988840387	0.987393201	0.986827809	0.98867139	0.987808386	0.987441531	0.986813819	0.989258082	0.986960615	0.987909374	0.956074308	0.956821029	0.988991181	0.987965468	0.987651288	0.98739016	0.987455852	0.988072203	0.986971119	0.989181224	0.988053412	0.986923832	0.988720115	0.988307647	0.986919896	0.988262737	0.985703368	0.98751991	0.988172112	0.988231183	0.988184724	0.988951591	0.987452653	0.98664058	0.988100111	0.892376069	0.988379717	0.95675083	0.987063295
GCF_004333515.1	0.986761897	0.986592079	0.988247013	0.988442452	0.987068294	0.98890785	0.987816343	0.988114118	0.988043219	0.987635038	0.987378492	0.988718429	0.986605119	0.987193907	0.986913201	0.987062423	0.987077198	0.987588828	0.987091118	0.98644378	0.956225897	0.957044077	0.990296794	0.987911098	0.987901794	0.987235137	0.986731586	0.98725603	0.987881029	0.990178014	0.987526634	0.986672561	0.987938677	0.987169005	0.986382859	0.987216238	0.985911097	0.987445586	0.987034201	0.988627379	0.987312013	0.986974246	0.987144497	0.986701313	0.987294226	0.894483877	0.987918076	0.95696879	0.986889875
GCF_014898135.1	0.988876377	0.999904068	0.986897446	0.988209065	0.989542158	0.9886235	0.988357291	0.988448692	0.990142894	0.987586097	0.988293797	0.989000394	0.986932884	0.988395482	0.987426339	0.989713952	0.98859311	0.987184852	0.987497298	0.98726725	0.956442057	0.957206188	0.988554464	0.987963235	0.988083747	0.988297439	0.98818776	0.987695002	0.986352741	0.988485079	0.988356051	0.985985319	0.988086114	0.988757731	0.987518931	0.988707693	0.987856276	0.986872739	0.988710246	0.987836315	0.987988864	0.986681783	0.987474063	0.988820196	0.987320696	0.892607503	0.987676365	0.957270203	0.987573668
GCF_014334375.1	0.988722617	0.989186298	0.987291465	0.988599832	0.990204225	0.989697897	0.988345531	0.989026344	0.99029144	0.988167267	0.987355501	0.988701054	0.986131197	0.988997172	0.987329387	0.989291996	0.988440803	0.987149468	0.987582647	0.986942281	0.955965388	0.956554259	0.989221326	0.9878573	0.989291697	0.987516145	0.98844827	0.988604487	0.986228107	0.989135201	0.98848458	0.986377973	0.987669245	0.98807302	0.987420155	0.988116304	0.98759955	0.986998261	0.987876139	0.988140851	0.987566573	0.986248251	0.987875237	0.987494512	0.987144456	0.889766179	0.987383563	0.956489778	0.988221274
GCF_003466045.1	0.990241572	0.988755134	0.986725968	0.988410181	0.988895871	0.990161561	0.988543237	0.989226697	0.988571606	0.988853794	0.988341862	0.989963164	0.986679234	0.992163531	0.987073839	0.987872899	0.988434604	0.988621934	0.987049428	0.986911258	0.955354179	0.95650255	0.98936139	0.988069451	0.990080565	0.987987941	0.989271668	0.990271566	0.987054217	0.989316675	0.988424472	0.985986764	0.98844908	0.990561972	0.986602095	0.990579258	0.987138006	0.986823379	0.987036977	0.988854642	0.987172517	0.98698849	0.988546206	0.988814643	0.986502385	0.891510674	0.988096007	0.956477326	0.987506672
GCF_001725985.1	0.989204481	0.987252599	0.988008024	0.989460064	0.987921582	0.990428674	0.987636181	0.989438962	0.989224467	0.988202242	0.990070272	0.989057172	0.986895534	0.98912009	0.987658483	0.987727844	0.988098852	0.989535621	0.987304343	0.988484927	0.957562912	0.95707621	0.989432182	0.988692224	0.98938097	0.988891852	0.987948007	0.989060578	0.98847805	0.989438227	0.98850795	0.986464575	0.988273154	0.989613432	0.987987797	0.989626632	0.987107627	0.987448332	0.989226715	0.989633253	0.988460317	0.98871259	0.987727101	0.988450505	0.98735924	0.894630265	0.988364681	0.957110296	0.987335588
GCF_004332745.1	0.987837835	0.988285801	0.98883253	0.989566077	0.988365759	0.989514966	0.988785488	0.988758052	0.988803475	0.988825803	0.988584386	0.989316462	0.987407436	0.988958047	0.98849841	0.988468682	0.988352295	0.987468553	0.988180622	0.98839153	0.957050976	0.957218972	0.989098869	0.989650195	0.988240863	0.989294977	0.98785658	0.987907007	0.987679384	0.989015882	0.988454664	0.987260738	0.989076114	0.98900094	0.988208166	0.989047005	0.987193086	0.988701334	0.988548939	0.989033491	0.988948618	0.988337361	0.987912952	0.987677712	0.988486192	0.894133334	0.989098486	0.957209402	0.988416118
GCF_001050555.1	0.989244304	0.988043151	0.987196604	0.989508224	0.98865447	0.990033219	0.987359472	0.989865143	0.988591548	0.987551197	0.98930251	0.989410392	0.986665352	0.989420139	0.98840316	0.98808464	0.987682662	0.987979885	0.988447472	0.987568075	0.957100286	0.957162761	0.989356887	0.987532702	0.989074253	0.988917381	0.987820351	0.988360084	0.98760478	0.989341972	0.988960338	0.986354379	0.988492956	0.989457379	0.988130315	0.989407078	0.987889405	0.987526486	0.988957474	0.988229596	0.988180438	0.988127665	0.988148135	0.987924935	0.98731753	0.891217055	0.988306684	0.957125621	0.987424899
GCF_003468005.1	0.989588084	0.988888277	0.987334832	0.989322419	0.990045812	0.990850883	0.990099445	0.990466498	0.989628729	0.989083964	0.988278266	0.990384342	0.986478859	0.990981951	0.987538311	0.989020674	0.989733731	0.987681819	0.987853732	0.987729556	0.956004658	0.956474542	0.989527053	0.988782486	0.994100202	0.988621919	0.9896117	0.99051233	0.98692736	0.989592639	0.988726156	0.987003451	0.988649319	0.990242727	0.987513607	0.990296732	0.987128582	0.986814543	0.988432993	0.988897497	0.987863053	0.986615133	0.987944206	0.98900544	0.986995881	0.889142521	0.98810614	0.956446211	0.988283146
GCF_000825105.1	0.956275439	0.95711565	0.957142325	0.956955584	0.956299956	0.957071682	0.955161103	0.955729725	0.956209011	0.9571885	0.955725304	0.955795086	0.958753082	0.956553454	0.957080483	0.957552785	0.956822643	0.957611226	0.957131807	0.956437772	0.984341093	0.999977713	0.955108524	0.956506109	0.956297976	0.956602256	0.956838602	0.955957366	0.957992108	0.955175351	0.95732317	0.958738154	0.956506247	0.956108264	0.957002418	0.956144293	0.957230328	0.956722951	0.955980838	0.956970234	0.957165568	0.95756964	0.955410325	0.955664045	0.957579126	0.9020826	0.956918631	0.999970936	0.955503701
GCF_004333895.1	0.986659903	0.988662112	0.987926211	0.989636881	0.987806488	0.98934584	0.987995173	0.9872191	0.98896914	0.987340334	0.987580476	0.988603897	0.987545695	0.987942037	0.987617724	0.9887831	0.988547481	0.987767183	0.986557483	0.987316402	0.955169231	0.955201045	0.987275604	0.987352627	0.988115705	0.987823906	0.988379152	0.986990321	0.98646814	0.987367382	0.988426427	0.987837797	0.988265705	0.988755419	0.98670454	0.988798238	0.987031483	0.9875708	0.988049261	0.988824147	0.98808872	0.988320727	0.987772521	0.987258753	0.98890465	0.8915504	0.987576229	0.955118712	0.987425802
GCF_004334075.1	0.987066239	0.987131707	0.987840401	0.988237767	0.986975073	0.988382574	0.986998017	0.987786117	0.987124064	0.98794336	0.987206076	0.987488578	0.987362192	0.987260923	0.988017001	0.986249987	0.987253491	0.987892089	0.987141584	0.987076014	0.95774966	0.95827607	0.987667658	0.987930872	0.987385024	0.987628556	0.987053031	0.98685295	0.987450493	0.987659218	0.987486838	0.986571534	0.988060555	0.988020192	0.987034522	0.988024759	0.985602474	0.988478374	0.987370008	0.987772171	0.988270486	0.986942502	0.986213889	0.986569938	0.986609834	0.896844273	0.98854097	0.958272608	0.987473911
GCF_009896525.1	0.987756494	0.988583532	0.987458478	0.989008201	0.988324179	0.990048519	0.988697211	0.989023521	0.988860551	0.986861667	0.989346543	0.98864378	0.986751505	0.988843124	0.987225198	0.988636944	0.987585401	0.98863038	0.987886976	0.987925994	0.956349437	0.956252718	0.989415869	0.988747545	0.988603553	0.987533471	0.988150335	0.988345276	0.988270604	0.989346618	0.98821468	0.986879651	0.988262789	0.988833491	0.987294115	0.988805294	0.986800733	0.986829007	0.988188898	0.989196379	0.988315145	0.989001839	0.988515656	0.987240476	0.987961921	0.893017274	0.988029065	0.956232253	0.987007581
GCF_003472605.1	0.989232966	0.989822005	0.986447882	0.989008562	0.989547608	0.989611375	0.990028715	0.989059492	0.989313431	0.988180353	0.988393091	0.990300173	0.986215334	0.990025857	0.987037011	0.988841734	0.989387069	0.98764641	0.987646052	0.987998889	0.955146961	0.956108528	0.988708478	0.988992717	0.988978516	0.988955679	0.989253832	0.988527097	0.986107399	0.988747734	0.988735647	0.987318223	0.988307299	0.98983162	0.986740933	0.989902865	0.987634021	0.987523457	0.989023996	0.988434006	0.987466383	0.987248017	0.989305404	0.990082239	0.987375942	0.892722212	0.987964354	0.956077516	0.988617817
GCF_902505545.1	0.988407009	0.98707578	0.987899437	0.988870426	0.987681302	0.989086987	0.987329158	0.988724219	0.987158953	0.98787649	0.98830763	0.988211338	0.9867793	0.988969308	0.987987099	0.987585038	0.987330468	0.988435726	0.986909842	0.987086348	0.957768063	0.958067504	0.98855109	0.988451698	0.988528696	0.987900014	0.987613124	0.988236058	0.988498414	0.988581833	0.987844284	0.986341478	0.988322367	0.988003704	0.988138065	0.988011455	0.987649203	0.987754584	0.987968742	0.987932682	0.98866694	0.98765678	0.986738483	0.987119099	0.987838473	0.894158718	0.988736592	0.957981214	0.987714146
GCF_003369995.1	0.986002048	0.985663201	0.984787776	0.985818734	0.986005699	0.987648987	0.986139263	0.98747079	0.986672648	0.986123928	0.984914236	0.987020539	0.983997941	0.987322531	0.984822228	0.986046113	0.986589148	0.984467391	0.985422821	0.984426789	0.953961378	0.955043108	0.98740889	0.985587561	0.987128468	0.985791635	0.986952106	0.986099858	0.983539049	0.987391708	0.98673499	0.983799606	0.985723609	0.986162853	0.983835273	0.986144399	0.985408293	0.98387223	0.985651269	0.986062082	0.984414689	0.984154126	0.98571373	0.985017947	0.984900508	0.890489282	0.984878719	0.954999038	0.984963849
GCF_003468265.1	0.989427652	0.989007028	0.9878112	0.988582953	0.990750194	0.989200191	0.989152576	0.988753201	0.989857973	0.988033247	0.988433234	0.990262465	0.986584181	0.989111527	0.987891767	0.989299744	0.989861139	0.988078715	0.987653802	0.987968871	0.956706208	0.957237931	0.987763376	0.989049821	0.990122651	0.988838738	0.988502779	0.988863015	0.987762546	0.987783113	0.989084014	0.986781943	0.987856904	0.989130542	0.987546925	0.989158959	0.988013868	0.987392698	0.987989533	0.988385677	0.988166244	0.988218799	0.988479113	0.988082396	0.987683623	0.894049374	0.988043888	0.957179342	0.98856996
GCF_000410595.1	0.969203749	0.969062401	0.969894512	0.969811764	0.968401031	0.968568417	0.968898982	0.968731983	0.968828815	0.969384875	0.96886991	0.968700527	0.970023362	0.968115052	0.969645214	0.969293018	0.970252631	0.970091726	0.969793582	0.969391629	0.963368678	0.964423778	0.96814665	0.969397739	0.968420681	0.969303344	0.969251528	0.968188041	0.969551719	0.96810005	0.96922611	0.969237041	0.968715673	0.96851463	0.969837217	0.968505547	0.969258352	0.970152237	0.968453523	0.969332884	0.969531586	0.969627958	0.968203562	0.96849224	0.970037726	0.904322985	0.969774974	0.964425217	0.969897584
GCF_003471355.1	0.989837302	0.989055114	0.988386794	0.989166505	0.989839993	0.990438707	0.989616554	0.989750728	0.98965708	0.988535879	0.988362705	0.990406965	0.986559266	0.990275976	0.986726353	0.988619087	0.988871373	0.987623623	0.987105679	0.987194094	0.955736296	0.957091545	0.989391366	0.988389169	0.990471987	0.987980944	0.988535344	0.989379215	0.988219468	0.989588431	0.988266146	0.986372414	0.987781229	0.989361619	0.987018133	0.989308595	0.987793558	0.986914445	0.988163042	0.989029672	0.987969358	0.987465897	0.98810003	0.988870748	0.987480576	0.8900319	0.987925283	0.957031654	0.987995513
GCF_004333375.1	0.987164016	0.98748261	0.988226257	0.988797138	0.987772013	0.989548309	0.988584683	0.98816595	0.98790396	0.988573614	0.98789224	0.988378422	0.988029648	0.988095476	0.988331045	0.987930029	0.988700069	0.988272701	0.98749628	0.987854144	0.956365162	0.957128451	0.986984066	0.989467387	0.987866758	0.989345179	0.987645009	0.987348948	0.988193335	0.987050414	0.988590565	0.987901367	0.987825506	0.988139634	0.987040471	0.988128874	0.986592304	0.989609382	0.987520321	0.988050596	0.988340877	0.987980962	0.98785737	0.986949904	0.987980731	0.893961112	0.989290201	0.957107403	0.988921667
GCF_001686245.1	0.9888018	0.988997208	0.988296104	0.98935477	0.988786663	0.990231736	0.989243069	0.989374448	0.989556197	0.988642727	0.989313034	0.989876331	0.987372624	0.989600544	0.987906796	0.988162908	0.988609322	0.988453791	0.988344401	0.987936244	0.955847835	0.955598688	0.989888745	0.989108995	0.989116067	0.988593896	0.988668716	0.98920493	0.987580823	0.989883179	0.988551716	0.986757242	0.988534365	0.989321241	0.987423104	0.989312729	0.987693411	0.987988586	0.989339783	0.990199009	0.988011015	0.988716032	0.988691623	0.988495475	0.987744465	0.893994551	0.988560875	0.955541602	0.987931932
GCF_004332645.1	0.986968373	0.987673693	0.987934764	0.988041275	0.987261275	0.988397527	0.988136085	0.987370581	0.988121268	0.987234916	0.987544661	0.987791851	0.987203522	0.9872634	0.987982129	0.987445411	0.987055633	0.987442624	0.987153283	0.987583429	0.956481905	0.956685854	0.987458772	0.989292825	0.988304279	0.987532702	0.986911604	0.986916788	0.987030023	0.987479326	0.987291298	0.986994071	0.987897537	0.987827805	0.987130131	0.987838564	0.986299549	0.988499678	0.987908541	0.988729518	0.988517012	0.988587834	0.986795684	0.98748272	0.986811029	0.895823141	0.988528945	0.956635255	0.98722333
GCF_003370205.1	0.989179629	0.989493628	0.98853548	0.989205119	0.989624901	0.989789194	0.989485004	0.989932823	0.990466377	0.988735968	0.988092602	0.989345113	0.986786107	0.989831967	0.987271984	0.988624101	0.989467088	0.987964294	0.988715419	0.988139041	0.956248172	0.957950659	0.989539791	0.988250338	0.989322573	0.988785864	0.989575416	0.98866448	0.987731256	0.989678401	0.98900249	0.986663529	0.987922371	0.989024733	0.987229641	0.98890516	0.988709968	0.987702818	0.989857496	0.988924697	0.987801836	0.987529746	0.98846757	0.988992002	0.987949905	0.892541743	0.987993639	0.957899185	0.988196483
GCF_015560585.1	0.988606322	0.98790291	0.988377199	0.988877252	0.987214647	0.989583103	0.987531156	0.987998002	0.986924807	0.988007212	0.989493072	0.98816378	0.986873094	0.98821256	0.988668528	0.987573974	0.988211358	0.989532485	0.98681116	0.987871867	0.956864988	0.957744801	0.988465069	0.989002973	0.987425388	0.9888916	0.987983352	0.987306186	0.988135796	0.98854582	0.988271936	0.987332006	0.988068726	0.988194129	0.988279354	0.988152835	0.987048358	0.989240688	0.988526134	0.987463841	0.988738143	0.988901256	0.988070698	0.986757262	0.988642294	0.892576363	0.989504525	0.957618671	0.98887596
GCF_004333035.1	0.98761733	0.987846694	0.987548077	0.988675165	0.987415871	0.989682615	0.987940359	0.988580083	0.987864823	0.988011331	0.988224743	0.98822388	0.987454705	0.988886951	0.98860048	0.988177928	0.988310421	0.988036659	0.988077074	0.987846525	0.956521023	0.956800907	0.988519346	0.988742312	0.988424216	0.988736206	0.988526837	0.988550846	0.988175674	0.988555615	0.988453363	0.98705696	0.988256915	0.988876292	0.98747799	0.988824051	0.987578517	0.988715814	0.98795703	0.988493584	0.988089377	0.987854973	0.988051765	0.987314309	0.988183978	0.89323215	0.989211584	0.956716372	0.987649531
GCF_003471915.1	0.990686907	0.988730264	0.988140704	0.989139381	0.988949814	0.991113766	0.989561347	0.989863714	0.988575936	0.988166896	0.988613147	0.990012978	0.986450347	0.991182463	0.987895828	0.98790106	0.989031535	0.988835679	0.987641297	0.987377019	0.955646395	0.956546999	0.990705442	0.988041959	0.99229774	0.988169479	0.98903298	0.991231903	0.988328245	0.990785128	0.988333094	0.986258938	0.988778207	0.990273011	0.987524959	0.990279031	0.987839245	0.987423731	0.987950693	0.98920044	0.987572986	0.987982362	0.987592057	0.99002164	0.987412429	0.891092767	0.988424903	0.956538175	0.988125929
GCF_015667155.1	0.986668319	0.987395125	0.987040105	0.988359251	0.987068597	0.989195302	0.987274765	0.98777973	0.988512613	0.986731192	0.98834707	0.988291979	0.9866196	0.987468337	0.986780984	0.988325994	0.987978973	0.987330182	0.986984592	0.987224905	0.956128846	0.956482392	0.986700354	0.987679697	0.987105166	0.987725462	0.987249207	0.987123048	0.985659732	0.986751943	0.988620251	0.987107884	0.986879673	0.98731288	0.987068268	0.987315938	0.986137397	0.987228911	0.987748981	0.988359505	0.987908039	0.986884604	0.986558533	0.985837145	0.987818675	0.894487998	0.987077344	0.95643851	0.987063788
GCF_004333535.1	0.986855029	0.987522347	0.986841849	0.988123309	0.987274753	0.989067068	0.987337326	0.987426602	0.987244996	0.988265738	0.987480857	0.987453084	0.987338068	0.987657998	0.988160931	0.987036979	0.988239657	0.98786446	0.986858821	0.987219549	0.956549549	0.956947115	0.987306465	0.988406975	0.98615333	0.988456551	0.987657624	0.986819787	0.986399782	0.987289144	0.987841267	0.987163355	0.987894261	0.987692049	0.987229451	0.987690922	0.986333704	0.988683647	0.986814932	0.987554566	0.988251588	0.987752161	0.987592149	0.985730648	0.987593177	0.896545064	0.988657884	0.956861039	0.988397371
GCF_004332655.1	0.986864735	0.986723671	0.986800236	0.988494073	0.987046453	0.989207962	0.987654878	0.987593706	0.987836326	0.986511063	0.987931635	0.988088527	0.986749161	0.98725972	0.987949297	0.986470911	0.986364183	0.987173654	0.98657053	0.987116682	0.955630406	0.955785248	0.987517244	0.987965125	0.987400789	0.987706776	0.986143483	0.986784234	0.98689108	0.987795588	0.987595897	0.986469867	0.987221302	0.987812874	0.98675268	0.987806417	0.985878766	0.987175354	0.988384298	0.987969133	0.987445472	0.987719462	0.985228659	0.986856544	0.987050933	0.895925411	0.987920688	0.955721413	0.986631384
GCF_902505555.1	0.957330943	0.957416779	0.957997303	0.9576325	0.956827273	0.956853343	0.957020556	0.956890718	0.957568806	0.957600064	0.957416293	0.956626618	0.959068702	0.956884841	0.958337939	0.958323007	0.958242923	0.958051859	0.957201897	0.957323292	0.983076179	0.983768486	0.9563072	0.957969007	0.957050992	0.957612898	0.957348707	0.957038624	0.958602456	0.956348434	0.957787189	0.95973031	0.956952971	0.957124127	0.958116731	0.95706302	0.95846098	0.958153881	0.956781441	0.957403643	0.958346871	0.958320607	0.956391368	0.957322506	0.958191508	0.90407598	0.957217767	0.983783348	0.95704064
GCF_004334005.1	0.987538472	0.987476584	0.988546643	0.988623299	0.986981902	0.989040289	0.988310501	0.988222254	0.988774415	0.987715945	0.987863544	0.988865985	0.986889035	0.98749419	0.988135953	0.987815567	0.98774892	0.988622055	0.988204706	0.987238876	0.957077424	0.95727103	0.987712506	0.988589409	0.98846649	0.987332087	0.987572317	0.987368156	0.988668202	0.98778022	0.987767692	0.987312441	0.987887717	0.988256276	0.987573179	0.98814693	0.986461663	0.98845205	0.987582841	0.988777193	0.988333768	0.987633055	0.987590409	0.98669473	0.987920007	0.891449425	0.989126418	0.957193514	0.987863603
GCF_002076025.1	0.960587978	0.959768628	0.959877827	0.958995063	0.959604835	0.95943101	0.959408791	0.95918935	0.95943897	0.959496107	0.959506116	0.959507936	0.960113001	0.960080573	0.95891923	0.960435514	0.9601259	0.959555334	0.959497063	0.959766667	0.980962102	0.980940322	0.958726621	0.95925506	0.9602464	0.959932627	0.960740753	0.959882451	0.96053219	0.958821849	0.95989058	0.960858033	0.959360222	0.960480057	0.960598816	0.960465523	0.959983051	0.959664297	0.958990078	0.960073702	0.959973028	0.960235632	0.959348057	0.960131004	0.960070547	0.900854771	0.95993371	0.980946277	0.95897782
GCF_004332865.1	0.986501882	0.987585763	0.98680026	0.988424912	0.986628018	0.988216266	0.987355689	0.987048302	0.987376217	0.986921774	0.987073535	0.987003649	0.986775387	0.987393053	0.987022659	0.987910399	0.986799994	0.987812553	0.986500061	0.986530999	0.955554253	0.956486563	0.987580385	0.987900388	0.98693494	0.987569459	0.987340157	0.986554873	0.986873443	0.987514246	0.987668805	0.986749532	0.98767421	0.988134628	0.986388429	0.988127555	0.985530721	0.987596892	0.987289753	0.98762744	0.986669765	0.987028313	0.987045749	0.986610906	0.987172666	0.893374268	0.987968307	0.956449241	0.987568015
GCF_009728915.1	0.989585152	0.988115745	0.987721795	0.988452408	0.988044241	0.989964875	0.988095751	0.988766699	0.988552689	0.987745232	0.987529459	0.989837107	0.986058637	0.990828962	0.98614575	0.987925985	0.987874998	0.98772451	0.987100814	0.98677385	0.955404825	0.956209498	0.988685007	0.98756047	0.990533903	0.987799803	0.988048331	0.991808404	0.987584098	0.988659016	0.987697753	0.985494177	0.988288558	0.989575207	0.985832014	0.989670961	0.987775755	0.986329566	0.986341765	0.989198621	0.986814793	0.987237481	0.988027766	0.988331272	0.986472846	0.891294595	0.987767408	0.956232968	0.987450091
GCF_000730055.1	0.987165042	0.987147285	0.98628365	0.988094214	0.987066595	0.98921599	0.987613242	0.98862059	0.987585186	0.986190372	0.987311622	0.987625352	0.986050376	0.988294619	0.986723605	0.986685447	0.986493408	0.987578859	0.986411175	0.987128646	0.955347005	0.956825863	0.988697209	0.98721136	0.987816496	0.98719991	0.987853378	0.98748245	0.987379109	0.9886798	0.987871219	0.98588182	0.987476072	0.987815656	0.98573018	0.987800127	0.986322686	0.986730466	0.987275138	0.987262618	0.986492049	0.986713312	0.9873864	0.985462167	0.986523903	0.89252552	0.988083826	0.956682909	0.986343528
GCF_001281305.1	0.960683557	0.959925858	0.95999558	0.959121891	0.959705939	0.95957121	0.959682245	0.959338699	0.959589871	0.959588824	0.959770449	0.9596002	0.960356466	0.960200577	0.959031491	0.960611467	0.960446954	0.959642443	0.959588194	0.959848556	0.98099403	0.98099782	0.958935583	0.959356914	0.960339514	0.960211925	0.960880619	0.960035298	0.960631465	0.958947796	0.96000057	0.961059833	0.95944107	0.960596185	0.960710057	0.96064816	0.960083015	0.959771217	0.959119573	0.960252111	0.960071833	0.960349702	0.959499369	0.960216693	0.960230887	0.90122523	0.960018403	0.980995537	0.95914429
GCF_002832985.1	0.987202451	0.987673602	0.98692613	0.988922324	0.98698571	0.990209546	0.986171514	0.987136465	0.987619525	0.986992553	0.988546414	0.986661427	0.985773139	0.988038139	0.98787245	0.986657941	0.987572658	0.989446199	0.986387611	0.987120679	0.95576784	0.955147776	0.987358103	0.98655912	0.987815433	0.987121237	0.987987956	0.987744047	0.986936922	0.987363258	0.987751076	0.986662299	0.987681519	0.988222386	0.987062859	0.988233507	0.986413614	0.987469165	0.987504091	0.987829531	0.987773098	0.987767993	0.987002879	0.986128503	0.986904281	0.895023242	0.987541285	0.955095473	0.986803491
GCF_004333275.1	0.986478091	0.987142899	0.987433955	0.987795794	0.986510099	0.988231344	0.986747798	0.986962641	0.986869185	0.987009366	0.98691639	0.987166553	0.987377629	0.987083757	0.988182204	0.987927407	0.987520605	0.987803037	0.98747249	0.986908379	0.956852416	0.956859719	0.986975723	0.988545418	0.986293787	0.987908419	0.986602426	0.986892748	0.987633464	0.986990135	0.98764316	0.987040924	0.987600823	0.98700482	0.986490013	0.986983764	0.986813287	0.988432854	0.986664232	0.987495176	0.987287691	0.987392458	0.986927548	0.986257985	0.9875757	0.895104739	0.989144973	0.956840299	0.987460552
GCF_004333775.1	0.988057747	0.987171426	0.988586018	0.988788633	0.987157802	0.988853513	0.987766018	0.987883456	0.9874011	0.987919661	0.987949169	0.988790336	0.987206121	0.987761597	0.988232378	0.987906457	0.987922028	0.988052497	0.9881091	0.987737155	0.957074177	0.957122448	0.988462197	0.988574961	0.987752037	0.988355672	0.987533481	0.987482328	0.988018492	0.988348486	0.987783282	0.987482744	0.988267508	0.98863958	0.987592782	0.98861435	0.986669632	0.988795817	0.988182503	0.988395469	0.988326587	0.987380183	0.987683774	0.987090253	0.987718776	0.894904228	0.989034672	0.957044405	0.988168272
GCF_004333175.1	0.986233556	0.988374351	0.986959302	0.988243589	0.988075811	0.988810219	0.987125981	0.988044671	0.988074067	0.988120433	0.987678616	0.986909299	0.987310976	0.987441241	0.987826787	0.988614086	0.98780895	0.987261519	0.987170929	0.987630231	0.957008409	0.957297039	0.987125775	0.988218121	0.986961335	0.988200768	0.987579287	0.986696568	0.986515557	0.987100425	0.988664602	0.98737762	0.98758212	0.987712798	0.986424257	0.987738159	0.985602825	0.98808335	0.987841673	0.988295797	0.98792693	0.987333116	0.987302189	0.985844133	0.987591873	0.896602193	0.988767064	0.957255359	0.987800088
GCF_004334435.1	0.988578513	0.988515159	0.987823022	0.989430003	0.988226828	0.990480746	0.988350287	0.989362312	0.989178003	0.98839224	0.988165889	0.988516672	0.987505261	0.98866331	0.988040974	0.988938964	0.98876143	0.987644933	0.987440134	0.987678644	0.956700923	0.957468435	0.988726359	0.989003756	0.988534915	0.989366352	0.987546172	0.98762391	0.987715317	0.988828649	0.999524399	0.986208564	0.989287872	0.988194888	0.987680314	0.988211227	0.987766056	0.987286289	0.989105363	0.988908806	0.988513603	0.987526503	0.987329054	0.987108808	0.98750624	0.892619977	0.988306728	0.957514249	0.987465443
GCF_000196575.1	0.986566595	0.98807883	0.988711161	0.989361979	0.988388352	0.98957676	0.988444857	0.988033931	0.988315206	0.988478207	0.989285177	0.988843474	0.988471052	0.988203767	0.989197266	0.988575863	0.988658836	0.988027671	0.987301064	0.987652399	0.95685535	0.956910172	0.988723882	0.989502596	0.98722026	0.988479224	0.987314824	0.98811869	0.98668075	0.988677672	0.988536134	0.987480622	0.988624746	0.988060595	0.987185832	0.988030986	0.986760024	0.987538925	0.988387087	0.988392265	0.989223496	0.98850159	0.988144475	0.986572162	0.989180152	0.897563217	0.988573508	0.956900216	0.988702968
GCF_902167615.1	0.965570397	0.965812074	0.966530849	0.966284917	0.965411057	0.965057887	0.965799376	0.96490167	0.965722225	0.966280043	0.966153394	0.965522459	0.968057186	0.964631056	0.967147636	0.966282414	0.966446341	0.967041555	0.966721612	0.965662269	0.965161028	0.965111033	0.964682185	0.966414795	0.965234213	0.96617208	0.965493301	0.96489207	0.966477101	0.964499179	0.966364273	0.965791261	0.965870449	0.965309026	0.967672538	0.965491353	0.966688985	0.966840502	0.965626685	0.966007063	0.966889592	0.967067567	0.96531215	0.966320338	0.967239181	0.901433254	0.966732599	0.965139178	0.966392573
GCF_004334715.1	0.985338751	0.985763269	0.986061529	0.987348357	0.986841622	0.988063269	0.985485128	0.986447485	0.986640748	0.986736262	0.98624488	0.987458557	0.986816016	0.986277816	0.987285755	0.985912788	0.986243679	0.98573	0.986173565	0.986410784	0.956193877	0.956376184	0.986407599	0.986856585	0.986775461	0.987302855	0.98510959	0.986141889	0.986494723	0.986554968	0.985859285	0.985055723	0.986072332	0.986763078	0.985382534	0.986762098	0.985245221	0.987539008	0.986998049	0.986126367	0.986737031	0.986414067	0.985813669	0.985152833	0.986711689	0.896941079	0.98720816	0.956299956	0.985795448
GCF_002833215.1	0.987888426	0.987866075	0.988596899	0.989624952	0.987869207	0.990114584	0.988515492	0.988590769	0.988605293	0.987882219	0.989699944	0.988520325	0.986636129	0.988683586	0.98727714	0.987882261	0.987252634	0.990034272	0.986696725	0.986977507	0.955789672	0.956749611	0.988558154	0.988636005	0.989209743	0.987699949	0.987690616	0.987905258	0.987677633	0.988586949	0.988100404	0.987012246	0.988281175	0.987903951	0.987706371	0.987832632	0.986630921	0.987429003	0.987424007	0.989141294	0.988493946	0.988447459	0.988784714	0.987146324	0.987365203	0.896029194	0.98803668	0.956670906	0.987833244
GCF_002276185.1	0.986160429	0.987555973	0.984353835	0.9870373	0.987000352	0.987647008	0.98631554	0.986440274	0.987889347	0.985537034	0.986287137	0.987058522	0.986146217	0.986156077	0.986322617	0.987281915	0.986688766	0.985034787	0.98867533	0.985925937	0.957434724	0.957081624	0.986888881	0.986264138	0.986073989	0.986880203	0.985536897	0.986402399	0.984385761	0.987042862	0.986125485	0.98512231	0.986200296	0.98709715	0.98560021	0.987087753	0.989431385	0.985897753	0.986713764	0.986528515	0.986378922	0.986697872	0.985894276	0.986286057	0.987461416	0.898104005	0.986452826	0.957016639	0.98567767
GCF_004333335.1	0.986629205	0.987355886	0.988293359	0.988544378	0.987587229	0.988617799	0.988107072	0.987971864	0.988238637	0.988509864	0.988377498	0.98769709	0.987378832	0.98812663	0.988144231	0.987679392	0.988074549	0.987340768	0.987640308	0.986667036	0.956244492	0.956478994	0.98811092	0.98830819	0.987352138	0.987738029	0.986649824	0.987785294	0.98808289	0.988241687	0.98839692	0.986898917	0.987981229	0.986968013	0.986555906	0.98694582	0.987494327	0.988532644	0.987912478	0.988436315	0.988229611	0.9882638	0.987116293	0.985850635	0.98827723	0.89205549	0.988777128	0.95641969	0.987744551
GCF_003094935.1	0.989475422	0.988375876	0.987714598	0.98963496	0.989172204	0.990885474	0.988592929	0.999886111	0.989606979	0.988795897	0.988320252	0.988884807	0.98620574	0.989384828	0.987774001	0.98818105	0.988531251	0.988319279	0.987299035	0.988069562	0.955452232	0.955967232	0.990484518	0.987740843	0.989809039	0.988589487	0.989392205	0.988803389	0.987765171	0.990743571	0.989045954	0.986942575	0.989587151	0.988537201	0.987207205	0.988538711	0.98817943	0.986401376	0.988694517	0.988478213	0.987870682	0.987957648	0.987849032	0.987730331	0.98770008	0.890071078	0.988445022	0.95590592	0.987330111
[truncated: 338 more columns]
