# Supplementary material for: Targeted High-Resolution Taxonomic Identification of Bifidobacterium longum subsp. infantis Using Human Milk Oligosaccharide Metabolizing Genes
Source: Nutrients. 2021 Aug 18;13(8):2833. doi: 10.3390/nu13082833 (PMC8401031; doi:10.3390/nu13082833)
Supplement: Supplementary file 1 [file nutrients-13-02833-s001.zip › Suppl.Tables_Figures_July30/Supplementary_TableS3.csv]

Supplementary Table 3. Average nucleotide identity between two genomes with HMO-metabolizing genes removed.
	GCF_003465365.1	GCF_004333125.1	GCF_004167725.1	GCF_901212585.1	GCF_000730025.1	GCF_004332855.1	GCF_004333535.1	GCF_015550805.1	GCF_004332965.1	GCF_004334485.1	GCF_003342655.1	GCF_014898235.1	GCF_004334555.1	GCF_902381625.1	GCF_001275745.1	GCF_000771105.1	GCF_000210755.1	GCF_000185665.1	GCF_003437995.1	GCF_001686225.1	GCF_004333375.1	GCF_015553485.1	GCF_009741385.1	GCF_901212475.1	GCF_002833265.1	GCF_004333515.1	GCF_004334535.1	GCF_003990235.1	GCF_000730135.1	GCF_004334155.1	GCF_004333265.1	GCF_001719085.1	GCF_003437695.1	GCF_004334855.1	GCF_014898115.1	GCF_003370225.1	GCF_002833205.1	GCF_002833135.1	GCF_015546765.1	GCF_003475055.1	GCF_003465745.1	GCF_003468265.1	GCF_000825065.1	GCF_004333425.1	GCF_003464685.1	GCF_004333795.1	GCF_004332735.1	GCF_015670335.1	GCF_004332935.1
GCF_003465365.1	1	0.988526121	0.988565822	0.956029417	0.989624475	0.988177974	0.98737718	0.988386831	0.988022276	0.987273111	0.989352092	0.988203231	0.98985634	0.9554514	0.988710826	0.955599033	0.989089597	0.98785747	0.988528118	0.988180681	0.987065829	0.987579729	0.98772248	0.956665981	0.987930178	0.990254974	0.987750394	0.990718581	0.988535535	0.987845341	0.98855223	0.99053693	0.988844556	0.987423226	0.988383042	0.989405187	0.989233702	0.987867343	0.9881393	0.990086247	0.988740617	0.987714196	0.955579777	0.989041825	0.988543783	0.986900127	0.987914815	0.988644856	0.988942039
GCF_004333125.1	0.988526121	1	0.989450462	0.957198927	0.989058505	0.989006147	0.988596352	0.988347657	0.988149611	0.988170908	0.988564361	0.988814153	0.989532292	0.956341984	0.988128109	0.956640453	0.988666295	0.987998627	0.98915242	0.988803581	0.987856344	0.988436435	0.988317958	0.957232108	0.988078043	0.987140783	0.988231823	0.988571912	0.98723212	0.988391067	0.987611411	0.989380402	0.98885702	0.988320347	0.989142939	0.988157134	0.987577215	0.987601341	0.987684196	0.988792293	0.989200941	0.988608991	0.956507819	0.988372827	0.988762009	0.986581784	0.988312852	0.988209838	0.988078592
GCF_004167725.1	0.988565822	0.989450462	1	0.956660405	0.988436005	0.988340173	0.98794323	0.988450283	0.988263278	0.987523791	0.987999882	0.988334418	0.987924292	0.957115029	0.988834769	0.957369403	0.989063394	0.98960944	0.987251905	0.988872423	0.988693346	0.988375179	0.987933181	0.957161692	0.988929041	0.98748475	0.988678351	0.988487175	0.988485793	0.98790353	0.9864998	0.989462152	0.988949512	0.9885215	0.988900293	0.987681309	0.9889648	0.98848817	0.988424886	0.9879711	0.987976898	0.988940649	0.957226459	0.988627326	0.988471005	0.986936694	0.988134952	0.988871136	0.98836904
GCF_901212585.1	0.956029417	0.957198927	0.956660405	1	0.956640439	0.957091899	0.956764495	0.957198371	0.9572834	0.957426312	0.957457979	0.957539732	0.957365939	0.982736557	0.957341169	0.98298354	0.956671611	0.957722069	0.956313325	0.956841462	0.957101526	0.95667953	0.957493703	0.985153695	0.957142209	0.957095356	0.957402555	0.956088155	0.957300906	0.956932286	0.95738785	0.956140351	0.9568026	0.957310965	0.956752425	0.957214347	0.956909603	0.957417872	0.957563134	0.956182174	0.957642092	0.957059644	0.982951685	0.956863227	0.956903089	0.957532888	0.95687246	0.958105563	0.956478532
GCF_000730025.1	0.989624475	0.989058505	0.988436005	0.956640439	1	0.988641689	0.9878265	0.988934795	0.987701321	0.988429598	0.988907448	0.988923414	0.989393026	0.957087898	0.989260922	0.957279076	0.988959716	0.987770619	0.988681867	0.987959108	0.98836926	0.989454357	0.988813089	0.956564564	0.989986999	0.987975479	0.988690136	0.990344203	0.988986394	0.988585407	0.987861574	0.990581105	0.989292414	0.98809815	0.98808962	0.989092597	0.989033952	0.988087842	0.988335618	0.988748073	0.989712009	0.988590053	0.957204813	0.98893626	0.988270358	0.987674864	0.989108594	0.987832495	0.988879454
GCF_004332855.1	0.988177974	0.989006147	0.988340173	0.957091899	0.988641689	1	0.988696131	0.988155169	0.988449968	0.988028468	0.98791913	0.988742198	0.988758335	0.956702176	0.986924389	0.956815216	0.988028566	0.988226498	0.988133035	0.988564781	0.987995329	0.988579483	0.987838742	0.956727252	0.987618398	0.988042757	0.988159382	0.987512068	0.987145723	0.988810332	0.987513963	0.989825981	0.988707608	0.987966365	0.988067529	0.98732876	0.988034925	0.987927522	0.988074843	0.987591059	0.987838781	0.989107214	0.956740231	0.988648722	0.988238371	0.98718021	0.988096833	0.988325475	0.989329259
GCF_004333535.1	0.98737718	0.988596352	0.98794323	0.956764495	0.9878265	0.988696131	1	0.987794021	0.988095998	0.987402173	0.987531282	0.988298555	0.988448944	0.957013326	0.986584044	0.957182141	0.988287635	0.987645248	0.987438784	0.987945347	0.988641799	0.98744253	0.987069409	0.957094663	0.988024582	0.986607694	0.987654917	0.987366318	0.987423401	0.988757369	0.988238864	0.98909551	0.98779702	0.987821106	0.987587586	0.98632218	0.987283119	0.988248351	0.987492424	0.987294784	0.987422894	0.988573793	0.957112856	0.988019946	0.987037989	0.986941121	0.98889447	0.98825028	0.988241981
GCF_015550805.1	0.988386831	0.988347657	0.988450283	0.957198371	0.988934795	0.988155169	0.987794021	1	0.98840778	0.9875197	0.987823875	0.987500171	0.987941534	0.957620356	0.987418282	0.957801858	0.98893452	0.988726873	0.987423812	0.988395562	0.988184818	0.988568656	0.987010692	0.957448132	0.989318933	0.987550042	0.988363759	0.988144753	0.987799292	0.988520669	0.987644994	0.989617066	0.988671604	0.988177462	0.987221402	0.986544603	0.989224011	0.989631672	0.98827363	0.987720124	0.988202462	0.988048806	0.957722292	0.988870739	0.987986914	0.986395688	0.987436966	0.987637997	0.988800629
GCF_004332965.1	0.988022276	0.988149611	0.988263278	0.9572834	0.987701321	0.988449968	0.988095998	0.98840778	1	0.987828373	0.98753123	0.987888632	0.987911688	0.957473704	0.987374468	0.95764551	0.987896234	0.987819953	0.987672337	0.988323521	0.988387487	0.988377885	0.987992846	0.958190456	0.988237486	0.987302258	0.988087534	0.987498761	0.986652139	0.988381808	0.987629011	0.98908159	0.987901085	0.989000438	0.987825434	0.987099741	0.987778016	0.988248813	0.987882606	0.986502563	0.98773214	0.989256352	0.957582896	0.988128252	0.987289068	0.987234835	0.988758565	0.988211856	0.988077549
GCF_004334485.1	0.987273111	0.988170908	0.987523791	0.957426312	0.988429598	0.988028468	0.987402173	0.9875197	0.987828373	1	0.987907713	0.987780703	0.987807073	0.957238562	0.987186208	0.95739886	0.987354988	0.987119827	0.986797446	0.988149459	0.988696854	0.987532361	0.987426442	0.957323376	0.98758427	0.987438181	0.988563522	0.987520184	0.986710294	0.98829656	0.987573152	0.988862421	0.988046422	0.987640782	0.987232604	0.987468153	0.987338086	0.987265149	0.987754328	0.987159586	0.987077492	0.987913453	0.957317591	0.988677655	0.987173645	0.988298837	0.987708073	0.988138577	0.98790334
GCF_003342655.1	0.989352092	0.988564361	0.987999882	0.957457979	0.988907448	0.98791913	0.987531282	0.987823875	0.98753123	0.987907713	1	0.988824652	0.989908934	0.957297239	0.987867476	0.95738165	0.987688972	0.986276335	0.988741063	0.987499549	0.98703993	0.988333282	0.989148957	0.956984565	0.98868853	0.987009385	0.987984652	0.988782465	0.987516073	0.986953426	0.988218334	0.98876281	0.988505845	0.987718193	0.989596032	0.98802142	0.987739502	0.986506832	0.987829116	0.989160762	0.988858349	0.988398113	0.957263739	0.988362866	0.987249456	0.98647555	0.987784915	0.987553526	0.988414061
GCF_014898235.1	0.988203231	0.988814153	0.988334418	0.957539732	0.988923414	0.988742198	0.988298555	0.987500171	0.987888632	0.987780703	0.988824652	1	0.988629911	0.957388539	0.988509967	0.957208181	0.988297798	0.987360409	0.98864286	0.988211176	0.988722326	0.988682367	0.988970532	0.957635945	0.987664578	0.987118297	0.987670733	0.987893554	0.986499748	0.988607013	0.988019326	0.990041594	0.987806894	0.987047052	0.988618879	0.988600375	0.986870528	0.987212328	0.987423141	0.988289205	0.988789629	0.989801432	0.957244304	0.989384146	0.987419698	0.98697333	0.988161583	0.987382693	0.988062626
GCF_004334555.1	0.98985634	0.989532292	0.987924292	0.957365939	0.989393026	0.988758335	0.988448944	0.987941534	0.987911688	0.987807073	0.989908934	0.988629911	1	0.957439743	0.98832906	0.957443146	0.988254354	0.986399284	0.988604086	0.987998608	0.987567223	0.989489814	0.988542319	0.956763678	0.988379672	0.98761912	0.987349761	0.988387216	0.987028871	0.987457103	0.98794547	0.989749716	0.988200239	0.988027422	0.989121689	0.988567743	0.987733018	0.986951509	0.987945436	0.989084826	0.98888084	0.989060698	0.957457418	0.988649646	0.987253138	0.986867758	0.988471816	0.987446195	0.988727787
GCF_902381625.1	0.9554514	0.956341984	0.957115029	0.982736557	0.957087898	0.956702176	0.957013326	0.957620356	0.957473704	0.957238562	0.957297239	0.957388539	0.957439743	1	0.956772667	0.999893704	0.957703436	0.957632699	0.956664291	0.956736886	0.95719663	0.955786414	0.957893874	0.983871562	0.955988996	0.956837136	0.9574256	0.955899325	0.956733747	0.957031279	0.95743751	0.95741257	0.956506463	0.957888376	0.957631244	0.957303744	0.956735811	0.957558183	0.956606513	0.956854451	0.9580673	0.957586052	0.999952213	0.957166776	0.956902388	0.957556658	0.957224543	0.957509717	0.956462368
GCF_001275745.1	0.988710826	0.988128109	0.988834769	0.957341169	0.989260922	0.986924389	0.986584044	0.987418282	0.987374468	0.987186208	0.987867476	0.988509967	0.98832906	0.956772667	1	0.956860176	0.988415701	0.986474641	0.987875796	0.987193369	0.988058265	0.988751538	0.988826375	0.958532794	0.988399676	0.987664303	0.988332279	0.988733298	0.987999067	0.988190571	0.98728226	0.989985316	0.988578595	0.988093491	0.98820656	0.98837758	0.987588398	0.987875472	0.987749557	0.988023632	0.988882313	0.988203995	0.956812908	0.988509103	0.988295148	0.987387711	0.987846691	0.987664871	0.987663191
GCF_000771105.1	0.955599033	0.956640453	0.957369403	0.98298354	0.957279076	0.956815216	0.957182141	0.957801858	0.95764551	0.95739886	0.95738165	0.957208181	0.957443146	0.999893704	0.956860176	1	0.957739116	0.957806273	0.956864682	0.956702238	0.957352172	0.955866551	0.957847221	0.983935578	0.95598699	0.957048403	0.957472447	0.955931333	0.956805312	0.957124827	0.957360196	0.957350922	0.956546496	0.958009262	0.957604989	0.957492977	0.956963909	0.957713985	0.95672862	0.956919458	0.958269117	0.957658922	0.999923084	0.95718765	0.957081548	0.9576302	0.957211534	0.957645608	0.956649022
GCF_000210755.1	0.989089597	0.988666295	0.989063394	0.956671611	0.988959716	0.988028566	0.988287635	0.98893452	0.987896234	0.987354988	0.987688972	0.988297798	0.988254354	0.957703436	0.988415701	0.957739116	1	0.988686803	0.987968256	0.98816419	0.988424488	0.988631575	0.987231817	0.957353822	0.989694993	0.9879312	0.98840912	0.98885994	0.989651214	0.988884341	0.987273634	0.989769491	0.98930004	0.987521994	0.987395104	0.988141824	0.989407774	0.989411812	0.988183036	0.989180838	0.988352214	0.988275286	0.957704423	0.988513724	0.988383752	0.985953407	0.987719115	0.988177566	0.988347303
GCF_000185665.1	0.98785747	0.987998627	0.98960944	0.957722069	0.987770619	0.988226498	0.987645248	0.988726873	0.987819953	0.987119827	0.986276335	0.987360409	0.986399284	0.957632699	0.986474641	0.957806273	0.988686803	1	0.986398839	0.988347996	0.9878999	0.988254546	0.987514548	0.957522959	0.988109394	0.986925252	0.987397066	0.987025178	0.987437998	0.987648924	0.98676992	0.988916114	0.987605817	0.98832765	0.987502676	0.986320408	0.988948751	0.988359891	0.987433733	0.987621221	0.987157276	0.988255395	0.957804906	0.988183649	0.987309054	0.987086674	0.987551813	0.988863151	0.987445231
GCF_003437995.1	0.988528118	0.98915242	0.987251905	0.956313325	0.988681867	0.988133035	0.987438784	0.987423812	0.987672337	0.986797446	0.988741063	0.98864286	0.988604086	0.956664291	0.987875796	0.956864682	0.987968256	0.986398839	1	0.988373809	0.987800597	0.988443711	0.988674415	0.955689629	0.987865375	0.987124779	0.98718745	0.989365621	0.987082486	0.988215414	0.988569793	0.989755679	0.989094794	0.987389259	0.989979082	0.988170022	0.986940282	0.987218739	0.986986973	0.989481041	0.989322852	0.990691276	0.95662668	0.989002862	0.986837392	0.986637397	0.988727521	0.9875525	0.987743693
GCF_001686225.1	0.988180681	0.988803581	0.988872423	0.956841462	0.987959108	0.988564781	0.987945347	0.988395562	0.988323521	0.988149459	0.987499549	0.988211176	0.987998608	0.956736886	0.987193369	0.956702238	0.98816419	0.988347996	0.988373809	1	0.98917839	0.989280226	0.987997775	0.956851434	0.987736104	0.987188648	0.987717637	0.987712012	0.986390847	0.988851208	0.988272655	0.98892949	0.987586748	0.98830719	0.988044657	0.987653854	0.988076567	0.988350476	0.987500821	0.987342691	0.988432231	0.988296349	0.956628397	0.987962199	0.98778206	0.987792253	0.988856138	0.988142723	0.988123116
GCF_004333375.1	0.987065829	0.987856344	0.988693346	0.957101526	0.98836926	0.987995329	0.988641799	0.988184818	0.988387487	0.988696854	0.98703993	0.988722326	0.987567223	0.95719663	0.988058265	0.957352172	0.988424488	0.9878999	0.987800597	0.98917839	1	0.988763578	0.987970844	0.956960791	0.987987141	0.987366899	0.988447709	0.987639636	0.987671565	0.98950618	0.988471639	0.989538689	0.98740752	0.98895982	0.98753281	0.987455198	0.988500576	0.98836406	0.988416091	0.986985544	0.988706079	0.988003728	0.957193491	0.988859371	0.987258815	0.987859105	0.988450827	0.988591001	0.987778626
GCF_015553485.1	0.987579729	0.988436435	0.988375179	0.95667953	0.989454357	0.988579483	0.98744253	0.988568656	0.988377885	0.987532361	0.988333282	0.988682367	0.989489814	0.955786414	0.988751538	0.955866551	0.988631575	0.988254546	0.988443711	0.989280226	0.988763578	1	0.987889756	0.956443074	0.988186651	0.98820113	0.988112111	0.989544092	0.987221872	0.989258227	0.989118273	0.989978813	0.988464789	0.987463569	0.988582702	0.988579425	0.988734136	0.98816438	0.987879715	0.988524102	0.988750788	0.98838511	0.955712213	0.989372394	0.986899952	0.987201981	0.988507815	0.9880396	0.988685667
GCF_009741385.1	0.98772248	0.988317958	0.987933181	0.957493703	0.988813089	0.987838742	0.987069409	0.987010692	0.987992846	0.987426442	0.989148957	0.988970532	0.988542319	0.957893874	0.988826375	0.957847221	0.987231817	0.987514548	0.988674415	0.987997775	0.987970844	0.987889756	1	0.957640902	0.987480004	0.987239249	0.987929877	0.988471556	0.98729837	0.988344124	0.987747917	0.989456707	0.98817961	0.987594761	0.989759281	0.988065335	0.987538942	0.986876874	0.987379416	0.98790193	0.988851812	0.989241225	0.957884608	0.98940447	0.987915972	0.987959791	0.988887294	0.988011955	0.987645953
GCF_901212475.1	0.956665981	0.957232108	0.957161692	0.985153695	0.956564564	0.956727252	0.957094663	0.957448132	0.958190456	0.957323376	0.956984565	0.957635945	0.956763678	0.983871562	0.958532794	0.983935578	0.957353822	0.957522959	0.955689629	0.956851434	0.956960791	0.956443074	0.957640902	1	0.957318834	0.956925593	0.957834464	0.956073847	0.957338447	0.957947799	0.957253373	0.956193395	0.956689438	0.956922704	0.956922618	0.957660071	0.957517967	0.958173592	0.958138145	0.955995521	0.957571913	0.956756176	0.98395735	0.956897674	0.957200164	0.958064616	0.956777926	0.958935002	0.95659827
GCF_002833265.1	0.987930178	0.988078043	0.988929041	0.957142209	0.989986999	0.987618398	0.988024582	0.989318933	0.988237486	0.98758427	0.98868853	0.987664578	0.988379672	0.955988996	0.988399676	0.95598699	0.989694993	0.988109394	0.987865375	0.987736104	0.987987141	0.988186651	0.987480004	0.957318834	1	0.987731647	0.987773654	0.98893721	0.987704524	0.988184838	0.987489721	0.990951885	0.988943498	0.986885163	0.987380444	0.988328102	0.989024426	0.98965686	0.988091546	0.98908587	0.988605779	0.989545323	0.955761598	0.989225619	0.987898457	0.986717927	0.987579371	0.986780016	0.987838792
GCF_004333515.1	0.990254974	0.987140783	0.98748475	0.957095356	0.987975479	0.988042757	0.986607694	0.987550042	0.987302258	0.987438181	0.987009385	0.987118297	0.98761912	0.956837136	0.987664303	0.957048403	0.9879312	0.986925252	0.987124779	0.987188648	0.987366899	0.98820113	0.987239249	0.956925593	0.987731647	1	0.988159244	0.987470342	0.986849039	0.98701636	0.98758719	0.988949466	0.987938112	0.987897886	0.986626255	0.988013824	0.98691027	0.987149545	0.986526685	0.986856258	0.987078297	0.987608923	0.956873749	0.989003488	0.986739097	0.986898803	0.988428562	0.987556272	0.988287031
GCF_004334535.1	0.987750394	0.988231823	0.988678351	0.957402555	0.988690136	0.988159382	0.987654917	0.988363759	0.988087534	0.988563522	0.987984652	0.987670733	0.987349761	0.9574256	0.988332279	0.957472447	0.98840912	0.987397066	0.98718745	0.987717637	0.988447709	0.988112111	0.987929877	0.957834464	0.987773654	0.988159244	1	0.987932106	0.986794708	0.987353686	0.987476368	0.989154686	0.988198685	0.988817365	0.987559133	0.98746104	0.987819078	0.987780036	0.987562212	0.988003094	0.987878666	0.9890953	0.957494468	0.98913749	0.986978656	0.986911535	0.988476499	0.988288621	0.987807898
GCF_003990235.1	0.990718581	0.988571912	0.988487175	0.956088155	0.990344203	0.987512068	0.987366318	0.988144753	0.987498761	0.987520184	0.988782465	0.987893554	0.988387216	0.955899325	0.988733298	0.955931333	0.98885994	0.987025178	0.989365621	0.987712012	0.987639636	0.989544092	0.988471556	0.956073847	0.98893721	0.987470342	0.987932106	1	0.98847341	0.987355257	0.988171719	0.990813902	0.98912506	0.987684824	0.988614827	0.990628883	0.987334178	0.986625567	0.987211586	0.990039388	0.989360134	0.989173082	0.955885375	0.988337452	0.987734362	0.986728914	0.988517821	0.987559213	0.987798298
GCF_000730135.1	0.988535535	0.98723212	0.988485793	0.957300906	0.988986394	0.987145723	0.987423401	0.987799292	0.986652139	0.986710294	0.987516073	0.986499748	0.987028871	0.956733747	0.987999067	0.956805312	0.989651214	0.987437998	0.987082486	0.986390847	0.987671565	0.987221872	0.98729837	0.957338447	0.987704524	0.986849039	0.986794708	0.98847341	1	0.986731562	0.986177137	0.989172921	0.987793887	0.987419237	0.987754136	0.988596724	0.987471774	0.987156032	0.987262467	0.988120137	0.987379253	0.988020539	0.956780139	0.987457967	0.987842941	0.985710646	0.987220092	0.987350927	0.986853203
GCF_004334155.1	0.987845341	0.988391067	0.98790353	0.956932286	0.988585407	0.988810332	0.988757369	0.988520669	0.988381808	0.98829656	0.986953426	0.988607013	0.987457103	0.957031279	0.988190571	0.957124827	0.988884341	0.987648924	0.988215414	0.988851208	0.98950618	0.989258227	0.988344124	0.957947799	0.988184838	0.98701636	0.987353686	0.987355257	0.986731562	1	0.987704563	0.989291422	0.987711384	0.988201451	0.988755464	0.988182876	0.988458017	0.988399351	0.987467749	0.987107702	0.989232782	0.989006688	0.956955706	0.989142917	0.987506312	0.98796603	0.988068124	0.988622219	0.987794072
GCF_004333265.1	0.98855223	0.987611411	0.9864998	0.95738785	0.987861574	0.987513963	0.988238864	0.987644994	0.987629011	0.987573152	0.988218334	0.988019326	0.98794547	0.95743751	0.98728226	0.957360196	0.987273634	0.98676992	0.988569793	0.988272655	0.988471639	0.989118273	0.987747917	0.957253373	0.987489721	0.98758719	0.987476368	0.988171719	0.986177137	0.987704563	1	0.989074779	0.987630513	0.988300622	0.9879217	0.988236639	0.987665773	0.986966829	0.986980422	0.987846647	0.988459602	0.988056104	0.957322818	0.989100381	0.98664625	0.98702261	0.988262328	0.987747633	0.988358395
GCF_001719085.1	0.99053693	0.989380402	0.989462152	0.956140351	0.990581105	0.989825981	0.98909551	0.989617066	0.98908159	0.988862421	0.98876281	0.990041594	0.989749716	0.95741257	0.989985316	0.957350922	0.989769491	0.988916114	0.989755679	0.98892949	0.989538689	0.989978813	0.989456707	0.956193395	0.990951885	0.988949466	0.989154686	0.990813902	0.989172921	0.989291422	0.989074779	1	0.990356056	0.989364555	0.988628806	0.989732709	0.989932784	0.989520506	0.988710597	0.990116578	0.990590902	0.989180503	0.957296815	0.990206567	0.989306838	0.98835813	0.989455918	0.989483848	0.989733599
GCF_003437695.1	0.988844556	0.98885702	0.988949512	0.9568026	0.989292414	0.988707608	0.98779702	0.988671604	0.987901085	0.988046422	0.988505845	0.987806894	0.988200239	0.956506463	0.988578595	0.956546496	0.98930004	0.987605817	0.989094794	0.987586748	0.98740752	0.988464789	0.98817961	0.956689438	0.988943498	0.987938112	0.988198685	0.98912506	0.987793887	0.987711384	0.987630513	0.990356056	1	0.987160957	0.988267553	0.989199522	0.9873692	0.988071429	0.987064743	0.9913214	0.989193338	0.989746336	0.956316342	0.989222585	0.988021137	0.986817941	0.987843298	0.988039893	0.988402481
GCF_004334855.1	0.987423226	0.988320347	0.9885215	0.957310965	0.98809815	0.987966365	0.987821106	0.988177462	0.989000438	0.987640782	0.987718193	0.987047052	0.988027422	0.957888376	0.988093491	0.958009262	0.987521994	0.98832765	0.987389259	0.98830719	0.98895982	0.987463569	0.987594761	0.956922704	0.986885163	0.987897886	0.988817365	0.987684824	0.987419237	0.988201451	0.988300622	0.989364555	0.987160957	1	0.987536314	0.987166247	0.987627854	0.987993646	0.987270073	0.986359266	0.987476283	0.988192373	0.957829351	0.988781868	0.98739108	0.987567462	0.98820232	0.989056512	0.988168217
GCF_014898115.1	0.988383042	0.989142939	0.988900293	0.956752425	0.98808962	0.988067529	0.987587586	0.987221402	0.987825434	0.987232604	0.989596032	0.988618879	0.989121689	0.957631244	0.98820656	0.957604989	0.987395104	0.987502676	0.989979082	0.988044657	0.98753281	0.988582702	0.989759281	0.956922618	0.987380444	0.986626255	0.987559133	0.988614827	0.987754136	0.988755464	0.9879217	0.988628806	0.988267553	0.987536314	1	0.987658621	0.9881151	0.987266048	0.988205462	0.988571146	0.989117847	0.988966372	0.957464831	0.988870166	0.987958353	0.986764429	0.988008098	0.988533707	0.988384938
GCF_003370225.1	0.989405187	0.988157134	0.987681309	0.957214347	0.989092597	0.98732876	0.98632218	0.986544603	0.987099741	0.987468153	0.98802142	0.988600375	0.988567743	0.957303744	0.98837758	0.957492977	0.988141824	0.986320408	0.988170022	0.987653854	0.987455198	0.988579425	0.988065335	0.957660071	0.988328102	0.988013824	0.98746104	0.990628883	0.988596724	0.988182876	0.988236639	0.989732709	0.989199522	0.987166247	0.987658621	1	0.987832423	0.987016546	0.987267054	0.989391735	0.988446645	0.987763879	0.957176803	0.989048249	0.987372057	0.987038434	0.987978263	0.987631073	0.988167312
GCF_002833205.1	0.989233702	0.987577215	0.9889648	0.956909603	0.989033952	0.988034925	0.987283119	0.989224011	0.987778016	0.987338086	0.987739502	0.986870528	0.987733018	0.956735811	0.987588398	0.956963909	0.989407774	0.988948751	0.986940282	0.988076567	0.988500576	0.988734136	0.987538942	0.957517967	0.989024426	0.98691027	0.987819078	0.987334178	0.987471774	0.988458017	0.987665773	0.989932784	0.9873692	0.987627854	0.9881151	0.987832423	1	0.988618338	0.988615378	0.988095469	0.98730212	0.987982967	0.956815519	0.988621837	0.987048519	0.987624873	0.986905872	0.988440224	0.988686696
GCF_002833135.1	0.987867343	0.987601341	0.98848817	0.957417872	0.988087842	0.987927522	0.988248351	0.989631672	0.988248813	0.987265149	0.986506832	0.987212328	0.986951509	0.957558183	0.987875472	0.957713985	0.989411812	0.988359891	0.987218739	0.988350476	0.98836406	0.98816438	0.986876874	0.958173592	0.98965686	0.987149545	0.987780036	0.986625567	0.987156032	0.988399351	0.986966829	0.989520506	0.988071429	0.987993646	0.987266048	0.987016546	0.988618338	1	0.987750488	0.987244955	0.987212821	0.987881649	0.957646683	0.988059718	0.986760993	0.986878722	0.987263115	0.987989862	0.987693798
GCF_015546765.1	0.9881393	0.987684196	0.988424886	0.957563134	0.988335618	0.988074843	0.987492424	0.98827363	0.987882606	0.987754328	0.987829116	0.987423141	0.987945436	0.956606513	0.987749557	0.95672862	0.988183036	0.987433733	0.986986973	0.987500821	0.988416091	0.987879715	0.987379416	0.958138145	0.988091546	0.986526685	0.987562212	0.987211586	0.987262467	0.987467749	0.986980422	0.988710597	0.987064743	0.987270073	0.988205462	0.987267054	0.988615378	0.987750488	1	0.986567476	0.987253427	0.987656548	0.956716219	0.987589548	0.987769439	0.986325022	0.987080222	0.988416863	0.987845868
GCF_003475055.1	0.990086247	0.988792293	0.9879711	0.956182174	0.988748073	0.987591059	0.987294784	0.987720124	0.986502563	0.987159586	0.989160762	0.988289205	0.989084826	0.956854451	0.988023632	0.956919458	0.989180838	0.987621221	0.989481041	0.987342691	0.986985544	0.988524102	0.98790193	0.955995521	0.98908587	0.986856258	0.988003094	0.990039388	0.988120137	0.987107702	0.987846647	0.990116578	0.9913214	0.986359266	0.988571146	0.989391735	0.988095469	0.987244955	0.986567476	1	0.989274398	0.989085553	0.956624555	0.988227876	0.98818959	0.985594931	0.987959326	0.987168614	0.988270393
GCF_003465745.1	0.988740617	0.989200941	0.987976898	0.957642092	0.989712009	0.987838781	0.987422894	0.988202462	0.98773214	0.987077492	0.988858349	0.988789629	0.98888084	0.9580673	0.988882313	0.958269117	0.988352214	0.987157276	0.989322852	0.988432231	0.988706079	0.988750788	0.988851812	0.957571913	0.988605779	0.987078297	0.987878666	0.989360134	0.987379253	0.989232782	0.988459602	0.990590902	0.989193338	0.987476283	0.989117847	0.988446645	0.98730212	0.987212821	0.987253427	0.989274398	1	0.989371445	0.958091358	0.989387468	0.987857346	0.986889982	0.988828424	0.988542893	0.987912431
GCF_003468265.1	0.987714196	0.988608991	0.988940649	0.957059644	0.988590053	0.989107214	0.988573793	0.988048806	0.989256352	0.987913453	0.988398113	0.989801432	0.989060698	0.957586052	0.988203995	0.957658922	0.988275286	0.988255395	0.990691276	0.988296349	0.988003728	0.98838511	0.989241225	0.956756176	0.989545323	0.987608923	0.9890953	0.989173082	0.988020539	0.989006688	0.988056104	0.989180503	0.989746336	0.988192373	0.988966372	0.987763879	0.987982967	0.987881649	0.987656548	0.989085553	0.989371445	1	0.957633073	0.989180907	0.988088519	0.987553001	0.989948608	0.988390408	0.987903882
GCF_000825065.1	0.955579777	0.956507819	0.957226459	0.982951685	0.957204813	0.956740231	0.957112856	0.957722292	0.957582896	0.957317591	0.957263739	0.957244304	0.957457418	0.999952213	0.956812908	0.999923084	0.957704423	0.957804906	0.95662668	0.956628397	0.957193491	0.955712213	0.957884608	0.98395735	0.955761598	0.956873749	0.957494468	0.955885375	0.956780139	0.956955706	0.957322818	0.957296815	0.956316342	0.957829351	0.957464831	0.957176803	0.956815519	0.957646683	0.956716219	0.956624555	0.958091358	0.957633073	1	0.957233048	0.956978597	0.95767876	0.957230949	0.957655628	0.95659352
GCF_004333425.1	0.989041825	0.988372827	0.988627326	0.956863227	0.98893626	0.988648722	0.988019946	0.988870739	0.988128252	0.988677655	0.988362866	0.989384146	0.988649646	0.957166776	0.988509103	0.95718765	0.988513724	0.988183649	0.989002862	0.987962199	0.988859371	0.989372394	0.98940447	0.956897674	0.989225619	0.989003488	0.98913749	0.988337452	0.987457967	0.989142917	0.989100381	0.990206567	0.989222585	0.988781868	0.988870166	0.989048249	0.988621837	0.988059718	0.987589548	0.988227876	0.989387468	0.989180907	0.957233048	1	0.98791257	0.987655355	0.989000406	0.988243026	0.98917067
GCF_003464685.1	0.988543783	0.988762009	0.988471005	0.956903089	0.988270358	0.988238371	0.987037989	0.987986914	0.987289068	0.987173645	0.987249456	0.987419698	0.987253138	0.956902388	0.988295148	0.957081548	0.988383752	0.987309054	0.986837392	0.98778206	0.987258815	0.986899952	0.987915972	0.957200164	0.987898457	0.986739097	0.986978656	0.987734362	0.987842941	0.987506312	0.98664625	0.989306838	0.988021137	0.98739108	0.987958353	0.987372057	0.987048519	0.986760993	0.987769439	0.98818959	0.987857346	0.988088519	0.956978597	0.98791257	1	0.986455837	0.987871679	0.988331173	0.988058841
GCF_004333795.1	0.986900127	0.986581784	0.986936694	0.957532888	0.987674864	0.98718021	0.986941121	0.986395688	0.987234835	0.988298837	0.98647555	0.98697333	0.986867758	0.957556658	0.987387711	0.9576302	0.985953407	0.987086674	0.986637397	0.987792253	0.987859105	0.987201981	0.987959791	0.958064616	0.986717927	0.986898803	0.986911535	0.986728914	0.985710646	0.98796603	0.98702261	0.98835813	0.986817941	0.987567462	0.986764429	0.987038434	0.987624873	0.986878722	0.986325022	0.985594931	0.986889982	0.987553001	0.95767876	0.987655355	0.986455837	1	0.987468247	0.987208102	0.986816489
GCF_004332735.1	0.987914815	0.988312852	0.988134952	0.95687246	0.989108594	0.988096833	0.98889447	0.987436966	0.988758565	0.987708073	0.987784915	0.988161583	0.988471816	0.957224543	0.987846691	0.957211534	0.987719115	0.987551813	0.988727521	0.988856138	0.988450827	0.988507815	0.988887294	0.956777926	0.987579371	0.988428562	0.988476499	0.988517821	0.987220092	0.988068124	0.988262328	0.989455918	0.987843298	0.98820232	0.988008098	0.987978263	0.986905872	0.987263115	0.987080222	0.987959326	0.988828424	0.989948608	0.957230949	0.989000406	0.987871679	0.987468247	1	0.987235281	0.987860912
GCF_015670335.1	0.988644856	0.988209838	0.988871136	0.958105563	0.987832495	0.988325475	0.98825028	0.987637997	0.988211856	0.988138577	0.987553526	0.987382693	0.987446195	0.957509717	0.987664871	0.957645608	0.988177566	0.988863151	0.9875525	0.988142723	0.988591001	0.9880396	0.988011955	0.958935002	0.986780016	0.987556272	0.988288621	0.987559213	0.987350927	0.988622219	0.987747633	0.989483848	0.988039893	0.989056512	0.988533707	0.987631073	0.988440224	0.987989862	0.988416863	0.987168614	0.988542893	0.988390408	0.957655628	0.988243026	0.988331173	0.987208102	0.987235281	1	0.988575478
GCF_004332935.1	0.988942039	0.988078592	0.98836904	0.956478532	0.988879454	0.989329259	0.988241981	0.988800629	0.988077549	0.98790334	0.988414061	0.988062626	0.988727787	0.956462368	0.987663191	0.956649022	0.988347303	0.987445231	0.987743693	0.988123116	0.987778626	0.988685667	0.987645953	0.95659827	0.987838792	0.988287031	0.987807898	0.987798298	0.986853203	0.987794072	0.988358395	0.989733599	0.988402481	0.988168217	0.988384938	0.988167312	0.988686696	0.987693798	0.987845868	0.988270393	0.987912431	0.987903882	0.95659352	0.98917067	0.988058841	0.986816489	0.987860912	0.988575478	1
GCF_000825085.1	0.955569153	0.956515229	0.957226788	0.982966235	0.957213381	0.95678791	0.957117068	0.957722743	0.957582548	0.957366569	0.957268288	0.957260296	0.957415751	0.999936345	0.956816217	0.99991674	0.957702	0.957809365	0.956624036	0.956672827	0.957191272	0.95571209	0.957862629	0.983993193	0.955762428	0.956873243	0.957489004	0.95588479	0.956778821	0.956960655	0.957315313	0.957361196	0.956308849	0.957876592	0.957487919	0.957184036	0.956819931	0.957648782	0.956717155	0.956653064	0.958090133	0.957631739	0.999985181	0.957241325	0.956834501	0.957599783	0.957040691	0.957600961	0.956587662
GCF_003465635.1	0.987725778	0.989981702	0.988828079	0.956660382	0.988338257	0.988072945	0.987503735	0.987684774	0.987808963	0.987219043	0.988205274	0.988090278	0.988918964	0.955339011	0.987941501	0.955565556	0.988519796	0.987670118	0.98911396	0.98847334	0.988707604	0.987355161	0.987494595	0.9564491	0.986796019	0.987894124	0.988342741	0.989238433	0.988426936	0.988023149	0.9881305	0.989286135	0.988516597	0.987705755	0.988359008	0.988294326	0.987450128	0.987597167	0.987187143	0.989094696	0.988699793	0.989066322	0.955452444	0.989041286	0.987739899	0.98700746	0.988373245	0.987502663	0.988204346
GCF_003370255.1	0.971629344	0.970864745	0.97115811	0.955828117	0.970782295	0.970480152	0.970372593	0.970930786	0.97097873	0.969752082	0.970897205	0.970634641	0.971000972	0.955886071	0.970962395	0.955860374	0.971101396	0.970595361	0.970367101	0.970352464	0.97072878	0.970719574	0.971009834	0.955259665	0.970399092	0.970233399	0.971207793	0.971111908	0.971162165	0.970152524	0.970049382	0.971445789	0.970539162	0.969876035	0.970976258	0.97080477	0.971675676	0.970723476	0.970759802	0.971366972	0.971430637	0.970110906	0.9559184	0.970537984	0.970761201	0.969895044	0.970140568	0.970518072	0.971161685
GCF_004333325.1	0.985876786	0.987777763	0.987164477	0.957170511	0.987592565	0.98839982	0.988266285	0.987329243	0.988069758	0.98797965	0.987072506	0.987738354	0.987815738	0.956223218	0.986600206	0.956363418	0.986854337	0.987249349	0.986642946	0.987526286	0.989095226	0.986435067	0.987503829	0.957530016	0.985829502	0.986590252	0.987407591	0.986602539	0.986544519	0.988077944	0.987431838	0.98877423	0.986729428	0.987426123	0.986935613	0.985644125	0.98776488	0.987687332	0.988528199	0.985971499	0.987309129	0.987417544	0.956354065	0.98778368	0.986496397	0.987477077	0.987401869	0.9881265	0.98754703
GCF_003370005.1	0.987056793	0.988738927	0.98770155	0.956862899	0.989067915	0.988538126	0.986925647	0.987615387	0.987288868	0.987758976	0.988460465	0.987755018	0.987935136	0.955716425	0.987315028	0.955844471	0.988021024	0.986484754	0.98833973	0.988139757	0.98829102	0.987684234	0.988919634	0.956757194	0.987361646	0.987423225	0.987412993	0.98824795	0.987340971	0.988113148	0.987306352	0.989104918	0.988725679	0.987262446	0.98870741	0.988636841	0.986765571	0.98686925	0.987148765	0.988431985	0.989417967	0.989094097	0.955753922	0.988760006	0.987741159	0.986506681	0.988654166	0.987893487	0.988306857
GCF_003466045.1	0.989260003	0.989329302	0.988227487	0.956295235	0.989750622	0.98805864	0.987939607	0.988639068	0.987652638	0.987481588	0.989534343	0.988355838	0.989494681	0.956763374	0.988218968	0.956878051	0.9888801	0.987038507	0.988844053	0.987666637	0.987891836	0.989037274	0.987900067	0.956298663	0.989197999	0.98715454	0.987779771	0.989445572	0.987852535	0.987140262	0.988887074	0.990143168	0.990325355	0.987331349	0.988685228	0.988692905	0.9873493	0.987769522	0.987093879	0.991695028	0.989115747	0.98922156	0.956875684	0.98929933	0.987828302	0.98680222	0.988065861	0.987673066	0.988671596
GCF_002833185.1	0.990033857	0.988518004	0.988075319	0.955916164	0.989821257	0.988307684	0.987744543	0.988750047	0.987894663	0.9873866	0.988332749	0.988387477	0.989029572	0.956255863	0.987494439	0.9564054	0.989078014	0.988295781	0.988552346	0.988521259	0.988556093	0.990495945	0.988146012	0.956114015	0.989340147	0.98765741	0.988203962	0.989130221	0.986941981	0.988288908	0.989377126	0.991176172	0.988303555	0.98815255	0.988568613	0.988706264	0.991370948	0.988150141	0.987646957	0.989183729	0.988996277	0.988874165	0.956348936	0.988806716	0.987662331	0.986801249	0.988059728	0.988028815	0.988927795
GCF_004324325.1	0.988660922	0.988673893	0.988370267	0.956989281	0.988149907	0.988346018	0.986850036	0.98801322	0.986997282	0.986515581	0.988338562	0.987785046	0.987968133	0.95757019	0.987041322	0.957538049	0.98829851	0.987911814	0.989016883	0.987176836	0.986780025	0.98881615	0.988088413	0.956654731	0.987802107	0.986852083	0.98738241	0.988828121	0.98719738	0.986761228	0.987127773	0.989576359	0.989611462	0.98649087	0.988726928	0.98812267	0.98728543	0.987336686	0.987622375	0.989845237	0.988820247	0.989264038	0.957608386	0.987714408	0.987721707	0.98578578	0.987403813	0.987779241	0.987320532
GCF_004333845.1	0.988602142	0.988342642	0.988317129	0.957355241	0.987460842	0.987648864	0.986749261	0.987147423	0.988242118	0.9878215	0.986206375	0.988377941	0.987584824	0.957384321	0.987737787	0.957458686	0.988431027	0.987390965	0.98736534	0.988485184	0.988477136	0.988403425	0.987897625	0.958615482	0.987794846	0.988225033	0.988353268	0.988208154	0.987618445	0.988321585	0.988049453	0.988993597	0.98763558	0.988331201	0.987178296	0.986919006	0.987763497	0.987842255	0.987849583	0.986507058	0.987753439	0.987836274	0.957481547	0.988573852	0.98681804	0.987562362	0.988335725	0.989164651	0.987838654
GCF_000825105.1	0.955503264	0.956403933	0.957180466	0.982935672	0.957149646	0.956832706	0.957108862	0.957685002	0.957571526	0.957418042	0.957206229	0.957279664	0.957397945	0.999950364	0.956789452	0.999920401	0.957662998	0.957731758	0.956552134	0.956673901	0.957170582	0.955645357	0.957831348	0.984022628	0.955711212	0.956803084	0.95748565	0.95580096	0.956753017	0.95691358	0.957267347	0.957409154	0.956264124	0.957966341	0.957433596	0.957123469	0.956737408	0.957592531	0.956714432	0.956539607	0.958081809	0.95756884	0.999983306	0.957212788	0.956828437	0.957640292	0.956981439	0.957488144	0.956435174
GCF_002833255.1	0.98882886	0.988471964	0.989471514	0.956805286	0.989787239	0.98922968	0.988011311	0.990141571	0.988517499	0.988630225	0.988110321	0.988335347	0.988887266	0.957448109	0.988592667	0.957580048	0.989141088	0.988518347	0.987743349	0.988375893	0.989629975	0.989104161	0.987056141	0.956718509	0.990736684	0.988319838	0.989209201	0.988910357	0.988463807	0.988083915	0.988229266	0.990415402	0.989425117	0.988453246	0.987466643	0.988150957	0.99045588	0.989473674	0.98892352	0.988940179	0.98819113	0.988273627	0.957548591	0.989161828	0.987987754	0.988711297	0.988581369	0.988662144	0.989617047
GCF_004333015.1	0.987458039	0.988411607	0.988517792	0.957782984	0.987376165	0.987997367	0.987705496	0.987085587	0.988628655	0.988617908	0.987781095	0.988724984	0.98797719	0.957401648	0.986827136	0.957370609	0.98875338	0.987062314	0.988157519	0.98849363	0.989003973	0.98797866	0.98841964	0.958071114	0.987853278	0.98817182	0.988320219	0.98661288	0.98715277	0.988693303	0.98874783	0.988287856	0.987659399	0.988841022	0.988240898	0.986310863	0.987057239	0.988081131	0.987164954	0.987138138	0.987617992	0.988514572	0.957489092	0.9884546	0.988339417	0.987423046	0.988796951	0.989182904	0.988304338
GCF_004333765.1	0.987866736	0.988695911	0.987822879	0.956211902	0.98870693	0.989066764	0.988014388	0.98833887	0.988821285	0.987661969	0.987919357	0.989019423	0.988252068	0.957002293	0.987575743	0.957153011	0.988045424	0.98731014	0.987889448	0.988299318	0.988675872	0.988956124	0.988510148	0.956497142	0.988660842	0.987936973	0.9886425	0.987905645	0.987045763	0.988595001	0.988062778	0.989261165	0.988100461	0.988094557	0.98752332	0.987630982	0.987851452	0.987220152	0.987562828	0.9870272	0.988693168	0.988785694	0.957157468	0.989190082	0.987867283	0.986931755	0.988668112	0.988417737	0.988214492
GCF_002832985.1	0.98741208	0.987846949	0.988661294	0.95607204	0.988918176	0.987568413	0.987421346	0.989416353	0.987716226	0.986869939	0.987311708	0.987589677	0.98750595	0.955077571	0.986801772	0.955293377	0.988992312	0.987733829	0.986997629	0.988147535	0.987301404	0.988065888	0.986682087	0.957177188	0.988725291	0.986305814	0.98675413	0.987176015	0.986997307	0.986937339	0.986913048	0.990211556	0.98718	0.987358107	0.987726432	0.987672912	0.988822675	0.989525187	0.987444757	0.987136369	0.987436899	0.988246168	0.955193954	0.987380924	0.988052695	0.986305246	0.987280713	0.987154215	0.987567506
GCF_902505555.1	0.956457204	0.957748866	0.957751143	0.983852472	0.957540571	0.958202804	0.957928852	0.958214598	0.958403528	0.957820075	0.957585904	0.958487432	0.957659316	0.983711146	0.958401397	0.983994009	0.957764672	0.95849552	0.957013946	0.958351993	0.957245162	0.957199961	0.958713076	0.983636183	0.957599265	0.957176741	0.958590192	0.95672442	0.957879739	0.95757338	0.957781785	0.957016753	0.957271475	0.958311191	0.957548447	0.957421388	0.957172651	0.958608803	0.958123488	0.956716021	0.958235132	0.957812855	0.983769817	0.957350549	0.957677143	0.957964776	0.958204594	0.958276594	0.956873448
GCF_001686145.1	0.988070005	0.987372124	0.98766154	0.957217315	0.9882178	0.987049217	0.986266661	0.986730815	0.987679064	0.98874329	0.987335826	0.987757526	0.987531455	0.958105962	0.986826385	0.958259169	0.987121601	0.986002366	0.987453568	0.986858779	0.988155802	0.987748337	0.987765497	0.957348853	0.987943453	0.987902073	0.988631509	0.98768291	0.986443144	0.987369717	0.987723539	0.988818751	0.987911799	0.987107837	0.986994765	0.985725709	0.98680444	0.987413417	0.98766198	0.987562279	0.987112633	0.987792851	0.958134672	0.987742615	0.98701304	0.987476924	0.987514855	0.987334521	0.988008427
GCF_003436505.1	0.98916887	0.98866628	0.988168379	0.957004039	0.987743952	0.987914805	0.98684912	0.98794061	0.986330902	0.986407297	0.988353878	0.986962078	0.988206563	0.956004815	0.986644937	0.956130324	0.988543122	0.987109514	0.987816579	0.987903639	0.986379236	0.988119776	0.987135195	0.956798093	0.987242029	0.986309216	0.986382598	0.987551379	0.987126407	0.986685393	0.98662981	0.988769787	0.988012454	0.987347497	0.988794169	0.987684801	0.9870391	0.987443491	0.987865628	0.98838087	0.987491182	0.987787268	0.956069673	0.987199502	0.987024711	0.985485076	0.98714489	0.987839792	0.987160754
GCF_004803425.1	0.95753231	0.957315666	0.957911516	0.984856189	0.957779058	0.958047643	0.958292727	0.95839547	0.958518145	0.957996581	0.9584476	0.958922445	0.957526423	0.982625528	0.958471611	0.982701382	0.958030458	0.959116305	0.957715168	0.958422926	0.957651351	0.957778669	0.95893211	0.984846394	0.957924881	0.957667228	0.958604877	0.956727108	0.957297503	0.958175199	0.958401056	0.957642603	0.957142633	0.958449958	0.958090258	0.958828509	0.958204907	0.958626893	0.958152424	0.95736952	0.958584324	0.957703518	0.982630309	0.958196728	0.957957114	0.958153022	0.957865379	0.958881554	0.957286333
GCF_004333305.1	0.988381442	0.989680211	0.988904279	0.957440492	0.988832997	0.98902073	0.987871285	0.987697876	0.988675101	0.988146834	0.98783926	0.98817161	0.98889646	0.957151575	0.988380911	0.95726142	0.988326774	0.98808852	0.987688375	0.988629021	0.988696665	0.988252142	0.987424254	0.956895191	0.988069728	0.98803	0.988263177	0.988461221	0.988513435	0.98819227	0.988535229	0.989591334	0.988469209	0.987761092	0.987938054	0.987767465	0.987770017	0.987090925	0.988278723	0.988270898	0.988153125	0.988852907	0.957239081	0.989495985	0.989020935	0.987208474	0.988713897	0.988671862	0.988326424
GCF_003464805.1	0.99984212	0.988580573	0.988595674	0.956174265	0.989703846	0.988149635	0.987515496	0.988410053	0.987927702	0.987325263	0.989327274	0.98814593	0.989760635	0.955511491	0.988930683	0.955746261	0.989090026	0.987818984	0.988549654	0.988258179	0.987052283	0.987677407	0.987856554	0.956847152	0.987933248	0.990237128	0.987727604	0.99073349	0.988517237	0.987842794	0.988475448	0.990523984	0.98884424	0.987423338	0.988399477	0.989395243	0.989220317	0.987841565	0.988117256	0.990118292	0.988718057	0.9876793	0.955607598	0.988987474	0.988524518	0.986917538	0.987899644	0.98867311	0.988948865
GCF_001051015.2	0.988685864	0.98780209	0.989050507	0.956517518	0.988746657	0.988116157	0.987310406	0.988348816	0.987450161	0.986714457	0.988183661	0.98873538	0.987861197	0.956396858	0.988291136	0.9564658	0.988560699	0.987907335	0.98789436	0.987313031	0.987832182	0.987793447	0.988624757	0.956987106	0.987905545	0.987039775	0.987499737	0.988025716	0.987256056	0.987713704	0.986871586	0.989288615	0.987935251	0.988080942	0.988432909	0.988541018	0.987228574	0.986711446	0.987167842	0.987937113	0.988768031	0.988751516	0.956402125	0.987870872	0.988280596	0.986520283	0.987762358	0.987594875	0.98754864
GCF_900157195.1	0.989477823	0.988394503	0.987688844	0.956827844	0.988201143	0.988093055	0.98769099	0.988022186	0.988435776	0.986635995	0.987282653	0.988112569	0.987813263	0.957653996	0.988339595	0.957817963	0.98807727	0.987540378	0.988033581	0.988472774	0.988075182	0.988894182	0.988002273	0.957697586	0.988064087	0.986645729	0.98772093	0.989087739	0.987824057	0.989470313	0.987313102	0.98933545	0.987836993	0.987703268	0.988815898	0.988118797	0.988552436	0.987825854	0.98746321	0.987228963	0.989464592	0.988291264	0.957797859	0.988240181	0.9871608	0.987297214	0.988307523	0.988419233	0.987715264
GCF_900519135.1	0.990110984	0.989817174	0.988755242	0.957150428	0.990248735	0.989505552	0.987828419	0.988987178	0.988386368	0.988662173	0.990032598	0.989718323	0.990417058	0.957297558	0.989722974	0.957279429	0.988837099	0.987922795	0.989642166	0.989180346	0.988278356	0.989776746	0.989020888	0.956772133	0.990180727	0.987917364	0.988467321	0.990959689	0.988188151	0.988821352	0.98948765	0.990292909	0.989383391	0.988033549	0.989042799	0.989403887	0.988539004	0.988132418	0.988405785	0.989033167	0.990089457	0.989066462	0.95734478	0.98979609	0.988359235	0.988077317	0.989678931	0.988356478	0.989272331
GCF_015670845.1	0.988465245	0.988706837	0.988202668	0.957918981	0.989329392	0.988398748	0.987532193	0.988563643	0.988109185	0.987426524	0.988400401	0.988945384	0.98872147	0.958016786	0.988791837	0.958126974	0.98850921	0.987775875	0.989356608	0.988671422	0.988811956	0.989369252	0.988401883	0.957620559	0.989158056	0.98779377	0.988296441	0.989846541	0.988126145	0.988496333	0.988431378	0.990161603	0.989075719	0.987964841	0.988230807	0.988694783	0.98852897	0.988063334	0.987608584	0.988628136	0.991487267	0.989060353	0.958081702	0.989573636	0.987421444	0.987063488	0.989089476	0.988239286	0.987963773
GCF_003437135.1	0.990052625	0.988623207	0.989048631	0.956304759	0.990498955	0.988257921	0.988308421	0.988279681	0.98825561	0.988126017	0.988914873	0.989325684	0.98934982	0.956470459	0.988290243	0.956539169	0.989448789	0.987771192	0.989364365	0.988060821	0.988333106	0.989189176	0.988985125	0.956485927	0.989755576	0.988770807	0.988825193	0.989578952	0.98833237	0.988397569	0.988834174	0.991660468	0.990513489	0.987944865	0.98850431	0.989160731	0.98887912	0.987885682	0.988517892	0.991682175	0.989803746	0.989385326	0.956493903	0.989425888	0.988532278	0.988242849	0.988501855	0.988471085	0.989600213
GCF_015670475.1	0.988325314	0.98832707	0.988973317	0.956939949	0.988547158	0.98779422	0.987639821	0.987498401	0.9883257	0.987159674	0.988268149	0.98882107	0.988735099	0.957201448	0.989135493	0.957366647	0.988263355	0.987665452	0.98854193	0.988296909	0.988186993	0.988550959	0.987468632	0.957443957	0.988824347	0.987792574	0.988589452	0.988486457	0.988225151	0.988621365	0.987854436	0.989340007	0.989677794	0.987985122	0.98832651	0.988215152	0.98878769	0.987805536	0.988890167	0.987328059	0.988493996	0.98862975	0.957314255	0.989022793	0.987022245	0.987698442	0.987975052	0.988520778	0.987919254
GCF_003474905.1	0.989109622	0.988644265	0.988599576	0.956477864	0.98819279	0.987767871	0.987030187	0.987448521	0.987058796	0.986406348	0.988780756	0.9871527	0.988306432	0.955784526	0.98730177	0.955926914	0.988352727	0.987364039	0.98885074	0.987040024	0.987104491	0.988117264	0.988297859	0.95694301	0.987491313	0.986778538	0.987434065	0.989153608	0.987483021	0.986902529	0.987568673	0.989910335	0.98881189	0.98735059	0.98902037	0.988824603	0.986967979	0.986741335	0.987266249	0.990485611	0.988717697	0.988460074	0.955910464	0.987621321	0.988628175	0.98572746	0.987493332	0.987307527	0.987390928
GCF_000261265.1	0.98736832	0.986741048	0.988185873	0.957414405	0.989032739	0.986068271	0.98658505	0.986731738	0.98654319	0.986596864	0.987097114	0.985785889	0.986681517	0.956041206	0.987300131	0.956250331	0.987727223	0.986578629	0.985981554	0.985854257	0.987422528	0.985860167	0.987217334	0.958008835	0.985743671	0.985493826	0.985911452	0.988208416	0.988249188	0.987233278	0.985526268	0.988227069	0.987375188	0.987275198	0.987113829	0.987453567	0.987251057	0.987393677	0.98672543	0.987103927	0.987570393	0.986689503	0.956128541	0.986487276	0.987502788	0.986440005	0.985998843	0.986518025	0.987309954
GCF_003465785.1	0.989261556	0.989267188	0.98817053	0.956286851	0.98974327	0.988008571	0.987812584	0.988634437	0.987672454	0.987433959	0.989556325	0.988315256	0.989509374	0.956795745	0.988245108	0.956888967	0.988986258	0.986911742	0.98887828	0.987700381	0.987902716	0.989025642	0.987851997	0.956234432	0.989146503	0.987154488	0.987779842	0.989379783	0.987738739	0.987212029	0.988885945	0.990195866	0.99028867	0.987300408	0.988666378	0.988710721	0.98737502	0.987766269	0.987107851	0.991445803	0.989195964	0.989216826	0.956893346	0.989339714	0.987779292	0.986759192	0.988061587	0.987673797	0.988710526
GCF_001686185.1	0.988632489	0.989475342	0.988931912	0.957012489	0.988981523	0.98849627	0.987792864	0.988089001	0.987997338	0.988156298	0.987627616	0.989022015	0.988427523	0.957226949	0.988357636	0.957218291	0.988647643	0.987423055	0.9881895	0.98887645	0.989466658	0.988672287	0.988438197	0.95699316	0.988588623	0.9875057	0.988537876	0.988149783	0.988253185	0.988913985	0.988418433	0.990031641	0.988435258	0.988699045	0.988828519	0.987804174	0.988337887	0.988236971	0.988715227	0.987550272	0.98875278	0.988384591	0.95726151	0.98921909	0.987868006	0.987665561	0.988606664	0.988974753	0.988476774
GCF_004333975.1	0.987550373	0.988152182	0.988234433	0.958130408	0.988438839	0.986802138	0.986748805	0.986432585	0.988209734	0.988382846	0.987587469	0.988013873	0.988969754	0.95732927	0.987348948	0.957363361	0.987541388	0.986536548	0.987818603	0.987983604	0.988126665	0.988608186	0.987459573	0.957926371	0.987502099	0.988140228	0.988376282	0.987818611	0.986985921	0.987830436	0.988505831	0.988978634	0.988057582	0.987783762	0.987049791	0.987035371	0.986091653	0.987562696	0.986959675	0.987360702	0.988229026	0.987754484	0.957410082	0.987954942	0.98711621	0.988144602	0.988110467	0.987851077	0.98801516
GCF_004333785.1	0.987750556	0.988200354	0.9876611	0.956934763	0.988072594	0.988749096	0.988273703	0.987672835	0.988542496	0.987474824	0.987599847	0.98800031	0.988162929	0.957264691	0.988187244	0.957433102	0.988109691	0.987416839	0.987429611	0.988654049	0.988488952	0.988004457	0.987482513	0.957113299	0.987488357	0.98703028	0.987864679	0.987436225	0.98689076	0.988755716	0.987296428	0.989041089	0.986669989	0.987621113	0.987303411	0.987485589	0.987560832	0.987957726	0.987341138	0.987315824	0.987618435	0.987802294	0.9573856	0.988099671	0.986719445	0.987471951	0.98749658	0.988910826	0.988074539
GCF_015558825.1	0.988773043	0.988277797	0.988579652	0.956609298	0.988733113	0.988692068	0.988355512	0.988316009	0.988452671	0.987706504	0.98821481	0.988532246	0.987785312	0.956184815	0.988266589	0.956284143	0.988652586	0.987662526	0.987848291	0.988442894	0.988344238	0.988261622	0.98820858	0.956887947	0.988522739	0.987539671	0.987946423	0.9883409	0.987931006	0.988014931	0.986919586	0.990131698	0.988948102	0.988336507	0.98852762	0.987817913	0.988257059	0.987780997	0.988473027	0.988502134	0.988895081	0.988527988	0.956260328	0.988290743	0.98894669	0.987198593	0.988019093	0.988469997	0.988681368
GCF_014334375.1	0.989087597	0.989419752	0.986700768	0.956554603	0.988709588	0.988172661	0.987280885	0.98711183	0.987728012	0.986788394	0.989206747	0.988364346	0.988921318	0.956996982	0.988699298	0.956935439	0.987778153	0.98626959	0.990147187	0.988129493	0.987116206	0.988202492	0.989313273	0.956293362	0.988303819	0.987015792	0.987359192	0.988753013	0.987358488	0.988149555	0.988173605	0.989708788	0.988603033	0.987341703	0.989053754	0.988641029	0.987810213	0.987699155	0.98696109	0.988470973	0.988912979	0.989334166	0.956919225	0.988605484	0.987569804	0.986395748	0.988334262	0.987961837	0.987890582
GCF_004333335.1	0.988306314	0.986725917	0.98847666	0.956890712	0.988301562	0.987074184	0.987684396	0.987255693	0.987802635	0.988116395	0.98749467	0.988109768	0.98817742	0.956592921	0.98795445	0.956642021	0.987046971	0.988184719	0.987617153	0.987704894	0.988258189	0.988426355	0.987823992	0.956982668	0.987065204	0.987899938	0.987698986	0.987767317	0.987246767	0.987909122	0.9884431	0.988674036	0.987047267	0.987616981	0.987392051	0.987654101	0.988038403	0.986911266	0.98824663	0.987158294	0.987107229	0.9874689	0.956604307	0.988478466	0.987404776	0.988622732	0.988131676	0.987909849	0.988096444
GCF_002832995.1	0.989203924	0.988487286	0.988352928	0.955984413	0.988203683	0.987522009	0.986863712	0.987413748	0.987750923	0.986815847	0.987340988	0.988024322	0.988601515	0.95623154	0.989596324	0.956456628	0.988114871	0.987201127	0.987666067	0.988296104	0.987514297	0.988005629	0.988270613	0.957329306	0.988575414	0.986965591	0.98753346	0.988423807	0.988496167	0.988464828	0.987617862	0.988623456	0.987727419	0.987183347	0.988777775	0.987818515	0.988203141	0.98719552	0.988496389	0.987949752	0.989292966	0.987914407	0.956333044	0.988646081	0.988189684	0.986620985	0.988197462	0.988969986	0.987331667
GCF_003465455.1	0.986434654	0.988293528	0.988120831	0.957260028	0.987564276	0.987451567	0.986200862	0.986585834	0.987267902	0.98657625	0.988629861	0.987210606	0.988274492	0.954822139	0.987548313	0.954994714	0.987165998	0.986748157	0.989689488	0.987648338	0.986668433	0.986652278	0.988104248	0.9575061	0.986153459	0.98663763	0.986855834	0.988463876	0.987112659	0.987317059	0.987216836	0.988854213	0.987949677	0.986744842	0.988733055	0.988115975	0.986205747	0.986752416	0.986460853	0.988013636	0.988168163	0.989622751	0.954973735	0.987703186	0.986181146	0.986814821	0.988406816	0.987407145	0.986834709
GCF_015553805.1	0.988348424	0.988010444	0.989118554	0.957162996	0.988388462	0.988423536	0.987669534	0.989214155	0.98819159	0.987122774	0.986685072	0.987801847	0.987166826	0.957067316	0.988473405	0.957182723	0.989061868	0.988530925	0.986801294	0.988495677	0.987882668	0.988781136	0.987523816	0.958291807	0.988505386	0.986728706	0.987444585	0.987958546	0.987717334	0.988482217	0.986975432	0.98912541	0.988034898	0.987869731	0.988405864	0.987272193	0.98931154	0.989009731	0.987759741	0.987263747	0.987283843	0.988046635	0.957168088	0.988302807	0.987350047	0.986921719	0.987759175	0.988999855	0.987703281
GCF_002833065.1	0.988341467	0.98903945	0.988767561	0.957112583	0.989458366	0.9886531	0.988493026	0.988859722	0.988636138	0.987549702	0.988759665	0.988246528	0.989361198	0.956689194	0.989111895	0.956771768	0.9895183	0.988520818	0.988455168	0.989220368	0.988681907	0.988281166	0.988009385	0.957188523	0.988993692	0.987600828	0.988170262	0.988895591	0.987797982	0.989599834	0.988500349	0.991023413	0.989456586	0.987374809	0.988670866	0.988939116	0.990326317	0.988630899	0.989518358	0.988111012	0.989104123	0.988939154	0.956697412	0.989565999	0.988595501	0.987006206	0.987691478	0.988617367	0.988864075
GCF_003094635.1	0.99077084	0.988505863	0.988679228	0.955982364	0.990803837	0.988251948	0.987408919	0.988309483	0.987862901	0.987727103	0.989558791	0.988419293	0.989578335	0.956117016	0.988988964	0.95626206	0.988683332	0.987972075	0.989114576	0.988288763	0.988120873	0.988817822	0.988237129	0.956139138	0.988371366	0.988048328	0.988079188	0.990225478	0.987726482	0.988120522	0.988884856	0.990903002	0.988951959	0.987691912	0.988297871	0.989800723	0.988719766	0.987321472	0.987357003	0.989222798	0.989772956	0.988671197	0.956240001	0.988560597	0.988120955	0.9872901	0.988941664	0.987719204	0.989159713
GCF_002833115.1	0.988863361	0.988394717	0.988597738	0.957064785	0.990108418	0.988772447	0.988219803	0.989422954	0.988269259	0.988474208	0.988732763	0.988200982	0.988898647	0.957989421	0.988390454	0.958078217	0.989113764	0.988859346	0.988060841	0.988585612	0.988647427	0.988983134	0.988299738	0.957185121	0.989731267	0.988481613	0.988719326	0.988822866	0.987920256	0.988212427	0.9890858	0.990413762	0.988737634	0.988138094	0.988146276	0.988246668	0.989312386	0.98916469	0.98863901	0.9885078	0.988537552	0.98907163	0.958054166	0.989862502	0.987758069	0.98756177	0.989027996	0.988509008	0.988802735
GCF_900445755.1	0.955463635	0.956431584	0.95702639	0.982923304	0.957204274	0.956587451	0.957053941	0.957606562	0.957251883	0.957323221	0.957263401	0.957288722	0.957420687	0.999923354	0.956533501	0.999885864	0.957464749	0.957731363	0.956501152	0.956818818	0.957151102	0.955316823	0.95765612	0.983785815	0.95533842	0.956794252	0.957018943	0.955960085	0.956478767	0.956731618	0.95728983	0.957676919	0.956500364	0.957735141	0.957394381	0.956941093	0.956488849	0.957379335	0.956632664	0.956650516	0.95785301	0.957665747	0.999947623	0.956997474	0.956687044	0.95754851	0.956712851	0.957260343	0.956317316
GCF_004334815.1	0.987122738	0.989365634	0.988546377	0.956734793	0.988532035	0.988999095	0.98833948	0.987836148	0.989244287	0.988613242	0.987685742	0.988601265	0.98889945	0.956804587	0.987999535	0.956720035	0.988463903	0.98817666	0.988213957	0.989560831	0.989367081	0.987272897	0.987924537	0.956653717	0.986373635	0.987834937	0.988597824	0.98765892	0.987526214	0.989805163	0.988055833	0.989368398	0.988234683	0.988841902	0.987798742	0.987695471	0.987971633	0.988341329	0.987845954	0.987966813	0.988642601	0.988998854	0.956844378	0.989377017	0.986952533	0.987631383	0.989278949	0.98884436	0.988696526
GCF_000166315.1	0.988640328	0.987489569	0.987141902	0.956418118	0.988203706	0.987245415	0.987168682	0.987237563	0.98694123	0.987543946	0.988842866	0.987811915	0.988697238	0.95676677	0.987613804	0.956700104	0.988186966	0.986970513	0.988053947	0.986737148	0.987398301	0.988379375	0.987162344	0.956433077	0.988423286	0.987076554	0.987358117	0.988803373	0.987809115	0.987004231	0.987568952	0.989347064	0.989715565	0.987103468	0.987664544	0.987844542	0.98813924	0.986713197	0.987325758	0.990673082	0.98864071	0.987918753	0.956714826	0.98868965	0.987952275	0.986166967	0.98744811	0.987494826	0.988465261
GCF_015557625.1	0.988138126	0.988251583	0.988880383	0.957522629	0.987887484	0.98824734	0.988051833	0.988188138	0.987991814	0.98810783	0.987649322	0.987473412	0.988102527	0.957314421	0.987482109	0.957355436	0.988152033	0.98870957	0.987470062	0.988065124	0.988257249	0.987421343	0.988546309	0.957951723	0.986951561	0.986888155	0.98791024	0.985970682	0.986936197	0.987880486	0.987224007	0.989000834	0.987627703	0.988051261	0.988178678	0.986635405	0.98795836	0.987118563	0.987855656	0.986647674	0.987364746	0.988290467	0.957402544	0.987669462	0.98805533	0.98710301	0.987734758	0.988706665	0.987508569
GCF_015668695.1	0.987024091	0.987268812	0.987938146	0.956864183	0.988366804	0.98776817	0.986660891	0.987458241	0.98717402	0.987140758	0.987228907	0.987683252	0.987182989	0.956791223	0.987839274	0.956920711	0.987490894	0.986899798	0.986717633	0.987895808	0.988325102	0.987348518	0.98842744	0.957252319	0.987730682	0.986800391	0.987256375	0.987790026	0.986586606	0.987919192	0.986970711	0.989298465	0.987256615	0.987085845	0.98711254	0.986853494	0.987161133	0.987728015	0.987550896	0.986878277	0.986926671	0.987813814	0.95686917	0.987953675	0.986849909	0.987224284	0.98797919	0.988356284	0.987120312
GCF_004334465.1	0.987858163	0.987878779	0.987295558	0.957653513	0.987708452	0.987220897	0.986644582	0.987376685	0.988149189	0.988327029	0.987639647	0.988074165	0.9881575	0.957432935	0.986723778	0.957479459	0.987022877	0.986740395	0.987663496	0.987671962	0.988331539	0.987748428	0.987688534	0.957540368	0.987603514	0.987765987	0.988098896	0.9875843	0.98629469	0.987641149	0.988397268	0.988124601	0.987751333	0.987345885	0.986853393	0.986331531	0.987532837	0.986903586	0.987978992	0.987233481	0.988119481	0.987509536	0.957497544	0.988527882	0.986939285	0.987572905	0.987939696	0.987939833	0.988136137
GCF_004334065.1	0.987396714	0.988176805	0.987752771	0.957656222	0.987226605	0.988340074	0.988449632	0.987523872	0.988729833	0.986910706	0.9867681	0.98721905	0.987226862	0.958468066	0.988263959	0.958581349	0.988101796	0.987658676	0.986423727	0.988811496	0.988289603	0.987340691	0.987284831	0.958034301	0.987107805	0.987711094	0.988583817	0.987196306	0.987982308	0.988233424	0.987154958	0.988834525	0.986892029	0.988243051	0.987337254	0.987104979	0.987897195	0.988167411	0.98690946	0.987127781	0.986953352	0.988237059	0.958570281	0.988297654	0.986305457	0.987191704	0.988565216	0.988580862	0.987358474
GCF_003472305.1	0.988534293	0.989317419	0.988114343	0.95681318	0.988065009	0.98763049	0.987303884	0.987558385	0.988502497	0.986584454	0.988276575	0.988294545	0.988437831	0.957038773	0.988115954	0.95723697	0.988326991	0.987379645	0.989271047	0.988131646	0.987323438	0.988503283	0.987328839	0.957297998	0.9881538	0.986346971	0.98703159	0.98923457	0.988009359	0.988512717	0.987149341	0.989016487	0.98912743	0.986851836	0.989550552	0.989042576	0.988592663	0.988471005	0.987492704	0.989615462	0.988820925	0.988721736	0.957209316	0.9878983	0.987123905	0.986345376	0.987618509	0.988305077	0.987046417
GCF_002076095.1	0.98727832	0.987519204	0.988103066	0.958380579	0.987579738	0.987302911	0.986533296	0.986462556	0.987284957	0.985798495	0.98653889	0.986975428	0.98707616	0.958616355	0.988454583	0.958687827	0.987815046	0.987375546	0.987199314	0.986822942	0.986423703	0.987156806	0.987386232	0.958049517	0.986683994	0.987060536	0.986813364	0.987481337	0.987560865	0.987790781	0.986394419	0.988340632	0.987391103	0.987438056	0.987214531	0.987390042	0.987057694	0.987369091	0.987284377	0.986980019	0.987690579	0.987889642	0.958597451	0.986952764	0.987196877	0.987345451	0.987444316	0.987004154	0.98646471
GCF_013393765.1	0.988667244	0.98863011	0.988338722	0.956925336	0.988173722	0.988279867	0.986907381	0.988000201	0.986990199	0.986615882	0.988410394	0.987767695	0.987957573	0.95774657	0.986990087	0.957621863	0.988266836	0.987969537	0.988999762	0.98724075	0.986800955	0.988778873	0.988140922	0.956575552	0.987797866	0.986755248	0.987339406	0.988685354	0.987412574	0.986673503	0.987046363	0.989728023	0.989678458	0.986551985	0.988678277	0.988000539	0.987343354	0.98734314	0.987635204	0.989686575	0.988871284	0.989276757	0.957619586	0.987681739	0.987711367	0.985678617	0.987355493	0.987730605	0.987463644
GCF_900157075.1	0.955508841	0.956483623	0.957217274	0.982899813	0.957192349	0.956745634	0.957086932	0.957714154	0.957587221	0.95730072	0.95726132	0.957145465	0.95740003	0.999936782	0.956805068	0.999917177	0.957695778	0.957781545	0.95660051	0.956667767	0.957160356	0.955679548	0.957853567	0.983880043	0.955746703	0.956842297	0.957485863	0.955882344	0.956750694	0.956928454	0.957293051	0.957296173	0.956279481	0.957868336	0.957481328	0.957173337	0.956786371	0.957636626	0.956714974	0.95661422	0.958065425	0.957602172	0.999983708	0.957191817	0.956823863	0.957528119	0.957029719	0.957582163	0.956559682
GCF_005844345.1	0.989164732	0.988691739	0.98883294	0.956276194	0.990283032	0.987993864	0.987507153	0.988142296	0.987939729	0.987985711	0.989072	0.988261176	0.989009154	0.956652216	0.988439206	0.956683837	0.988468972	0.987666919	0.98784431	0.987876246	0.98833137	0.989096747	0.98877152	0.957065844	0.989106952	0.986889791	0.988052908	0.989277775	0.987718243	0.988400757	0.9885264	0.990605056	0.988200692	0.987758903	0.988172952	0.988334251	0.987510922	0.988265489	0.988780523	0.987159446	0.988401659	0.988942892	0.956709185	0.989182174	0.987480964	0.98770072	0.988459271	0.98834011	0.98832267
GCF_900157145.1	0.98917136	0.987323273	0.988603615	0.956303969	0.989087358	0.987983392	0.98757201	0.988512402	0.987922813	0.988170819	0.988078509	0.987237159	0.987914017	0.956611006	0.988519252	0.956705267	0.988122373	0.988657329	0.987465346	0.988172152	0.987581646	0.988557151	0.988822679	0.957643565	0.987972815	0.987448862	0.987578556	0.988403594	0.987707199	0.988060996	0.98768492	0.989421384	0.98774501	0.987322262	0.988249933	0.987401632	0.988120055	0.987828257	0.98764626	0.988136518	0.987522138	0.988881813	0.956604679	0.988613421	0.987213352	0.988477411	0.988843288	0.988617224	0.988238374
GCF_015102035.1	0.988760438	0.989218257	0.989040817	0.957227416	0.98898158	0.989804746	0.988333897	0.989397239	0.988655474	0.988133594	0.987920633	0.988874045	0.988734817	0.957743271	0.988427574	0.957646673	0.989101989	0.988746121	0.988680533	0.988313508	0.987747904	0.988882317	0.988053962	0.957236626	0.989504505	0.987971178	0.988360463	0.989465682	0.988044075	0.988908089	0.986997025	0.990315429	0.991112322	0.987866222	0.989031466	0.988407525	0.988647915	0.988322241	0.988202906	0.989484757	0.988954715	0.989890966	0.957696428	0.989273958	0.988394528	0.987316638	0.988080347	0.989128893	0.988462013
GCF_004334775.1	0.988727115	0.988114088	0.988191283	0.956182101	0.988205886	0.987444518	0.98771086	0.987475176	0.98717833	0.987428775	0.987923133	0.987323526	0.987715841	0.955790457	0.986905017	0.955929975	0.987427722	0.987951576	0.987814057	0.987945627	0.987880258	0.987645213	0.987620492	0.95598033	0.987007271	0.987184087	0.987579466	0.987438317	0.987311456	0.987506712	0.986911889	0.989543119	0.987988775	0.987660378	0.987441547	0.987906006	0.987587483	0.987398698	0.987272802	0.988234971	0.98780289	0.988395131	0.955903177	0.987627714	0.988300431	0.986640229	0.986539304	0.986739187	0.987919015
GCF_001446255.1	0.989817535	0.988827011	0.989139352	0.956203659	0.990176285	0.989230007	0.987628114	0.989193541	0.98869985	0.987805741	0.98842044	0.99036241	0.989389985	0.956985917	0.989441795	0.957125097	0.99066435	0.989000646	0.989466147	0.989049766	0.988767289	0.989905622	0.98890318	0.956187195	0.990870585	0.988606429	0.988855209	0.990160474	0.988918802	0.988516314	0.988466275	0.991648729	0.990397524	0.988967619	0.988833894	0.988894266	0.989729623	0.9893387	0.988273914	0.990348146	0.989313964	0.990031946	0.957083003	0.989768562	0.98873709	0.987086003	0.989861393	0.988636219	0.989175919
GCF_004334445.1	0.987474867	0.988852935	0.988773954	0.957330365	0.988945149	0.988916928	0.988871498	0.987955802	0.989067217	0.987570267	0.988036651	0.989719387	0.988161346	0.955592154	0.987975364	0.955723706	0.988810062	0.987741004	0.988366853	0.988831091	0.989294459	0.98757118	0.988068632	0.957508368	0.987332631	0.987018121	0.988319105	0.987335491	0.987481721	0.989213487	0.98785684	0.989465219	0.987889406	0.988828002	0.988676609	0.987559296	0.987417534	0.988940198	0.987394096	0.98826283	0.988836161	0.989134314	0.955726057	0.988789512	0.987960646	0.98747298	0.989131377	0.988604325	0.989064215
GCF_001293145.1	0.987306708	0.988654287	0.987733694	0.955634566	0.986866714	0.985555647	0.985742168	0.985087011	0.98692142	0.98553595	0.988042136	0.987085833	0.987187686	0.956448409	0.98610382	0.956376955	0.98588861	0.98615361	0.991021446	0.986949167	0.986762255	0.987166975	0.987971313	0.955850977	0.986131208	0.985948061	0.986786631	0.988037218	0.986353368	0.986766723	0.987026335	0.988102593	0.987545089	0.98581911	0.988051776	0.986735172	0.985872838	0.986250439	0.986250056	0.987627673	0.988274217	0.990143782	0.95627009	0.987160621	0.986291925	0.985905118	0.987158406	0.986422006	0.986085741
GCF_000261225.1	0.989055054	0.987918995	0.988365996	0.957314316	0.988708778	0.987235143	0.986868452	0.987785847	0.985900344	0.98671421	0.987872701	0.985912739	0.987092489	0.956923696	0.987453473	0.957154884	0.988855239	0.986696759	0.986442526	0.986567705	0.987148903	0.986444218	0.986283604	0.956859607	0.9870796	0.98658532	0.986204946	0.98812149	0.988622289	0.986423148	0.986143831	0.988996834	0.987595169	0.986958077	0.986981145	0.987958975	0.987377702	0.987217402	0.986945218	0.988047258	0.986774211	0.987298885	0.957022862	0.986860026	0.987357452	0.986049596	0.986686585	0.986140246	0.988079208
GCF_001870755.1	0.95635274	0.957188827	0.956524643	0.985001138	0.956980678	0.956915769	0.956367003	0.956401608	0.957732765	0.957284699	0.957440741	0.958025094	0.957334782	0.982725453	0.957814428	0.982702201	0.957433579	0.956719476	0.956581462	0.957679927	0.957458503	0.957001727	0.958381658	0.984029833	0.957334305	0.957284731	0.957269502	0.956347583	0.957337046	0.957728559	0.957736295	0.957158599	0.956856163	0.957289611	0.956976093	0.957400763	0.956554349	0.958194482	0.957564098	0.956595728	0.958140309	0.957714144	0.98280872	0.957431201	0.956778304	0.958092738	0.957140167	0.958458709	0.956743164
GCF_000730205.1	0.968348579	0.969837743	0.969223938	0.965451348	0.969889661	0.969661214	0.970081197	0.970359411	0.970043253	0.970009819	0.968483886	0.970833501	0.969611871	0.965315694	0.969765049	0.965333927	0.970128793	0.969876287	0.968816697	0.969524544	0.970001703	0.969227903	0.969894794	0.965066976	0.97014994	0.968682415	0.969591538	0.968476262	0.969017785	0.970649091	0.96963033	0.969020742	0.969548981	0.970362322	0.969355687	0.968198392	0.969019024	0.969913126	0.969652926	0.967986875	0.969487338	0.969306043	0.96528607	0.969522798	0.969634197	0.969884377	0.969933011	0.970419187	0.968826258
GCF_003370205.1	0.989612263	0.988848996	0.988158708	0.957406761	0.989651247	0.988580317	0.987756188	0.987981131	0.988092248	0.987399152	0.990231133	0.989384304	0.98958065	0.958147284	0.989135993	0.95826783	0.98829566	0.987568431	0.989540598	0.988211122	0.988773164	0.989439774	0.988573967	0.957417721	0.98889214	0.987738127	0.98820113	0.990584714	0.988252696	0.988467645	0.988792729	0.989734229	0.989079944	0.987276167	0.989419196	0.989786083	0.988012792	0.98682483	0.988218844	0.988649702	0.989368603	0.989405075	0.958249261	0.989974653	0.987608328	0.987260415	0.989015023	0.988283446	0.988249797
GCF_900157085.1	0.95962689	0.959286147	0.960234307	0.981480443	0.960091704	0.959977673	0.960238023	0.960291783	0.9611905	0.960518412	0.959754498	0.96124235	0.960078564	0.982286048	0.960480866	0.982327392	0.960128377	0.960794619	0.959684074	0.960117069	0.96065602	0.959492218	0.961113729	0.981542424	0.959925667	0.960556266	0.96141578	0.9592881	0.960300697	0.960589198	0.960405427	0.959910877	0.960236211	0.961270615	0.960066045	0.959862308	0.960875222	0.961574765	0.960601594	0.959057011	0.961018062	0.960575	0.982401336	0.960309333	0.960285537	0.960430663	0.960177799	0.961273693	0.95956295
GCF_015551445.1	0.987908467	0.988637565	0.988642123	0.956549621	0.989444967	0.988760679	0.987757386	0.988731424	0.988696394	0.987721586	0.988196359	0.988557423	0.989162181	0.955987491	0.988304942	0.956051593	0.988671695	0.988926369	0.988278158	0.989514982	0.988654485	0.998424463	0.98816074	0.956683117	0.988212534	0.987447771	0.987970365	0.989142643	0.986968597	0.989309027	0.988869942	0.989759955	0.988078905	0.987732387	0.988920907	0.988023854	0.988717013	0.988685778	0.987708965	0.98853382	0.988364325	0.98897571	0.956092886	0.989320371	0.987172117	0.987326895	0.988905981	0.988420947	0.988729944
GCF_001686165.1	0.987679379	0.988727675	0.989183793	0.956791666	0.988919519	0.989636627	0.988867967	0.989100621	0.988654267	0.988854326	0.988458252	0.989235825	0.988699136	0.956909521	0.987794596	0.956985336	0.988710821	0.988348561	0.988020912	0.989098018	0.988679391	0.988909267	0.988843371	0.956603469	0.988621767	0.98771782	0.988810779	0.988122545	0.987037949	0.9890915	0.987855025	0.99015013	0.987625905	0.989060584	0.988853047	0.98753752	0.988238836	0.988103826	0.987863298	0.988194762	0.988493755	0.989691955	0.956830659	0.989415546	0.987922631	0.987318764	0.98900674	0.988159628	0.989020472
GCF_902167775.1	0.955373494	0.957160633	0.95715905	0.985982001	0.957498033	0.957311938	0.956985578	0.957714383	0.957659028	0.957268495	0.957334767	0.957961286	0.957320897	0.981602535	0.958246656	0.981586207	0.957450599	0.958186053	0.95645769	0.956978958	0.95689942	0.956433894	0.957983658	0.984986934	0.956832841	0.956819001	0.957937949	0.956080767	0.957674507	0.957817307	0.957327554	0.95664169	0.957099194	0.957492328	0.956703171	0.958170729	0.957709339	0.958592529	0.957403391	0.956333547	0.957576838	0.957478928	0.981645913	0.957635712	0.957007695	0.958181872	0.957315714	0.958534947	0.956617633
GCF_003438385.1	0.988460358	0.988487644	0.988605409	0.957257217	0.988930896	0.988020353	0.987729795	0.988027909	0.987620971	0.986950582	0.987356379	0.988403376	0.98746851	0.95765496	0.988291345	0.95773787	0.989086636	0.987603649	0.988690008	0.988014584	0.988153622	0.987617083	0.98840091	0.957141506	0.988339982	0.986969354	0.987536905	0.988461066	0.987452901	0.988427223	0.987420928	0.989833304	0.989623116	0.987437712	0.988175237	0.988584926	0.988187521	0.986738205	0.987756065	0.9901798	0.98923491	0.989324609	0.957768098	0.988460333	0.98796606	0.986831885	0.987718245	0.987792987	0.987759687
GCF_000008945.1	0.98771425	0.988533499	0.988681964	0.957522669	0.988067803	0.987489637	0.987527129	0.987797822	0.987983753	0.986890252	0.98675814	0.987649998	0.987811219	0.957569968	0.988312661	0.957431525	0.987890853	0.988505137	0.986901992	0.988533278	0.988265996	0.987790081	0.986912396	0.957787649	0.987649395	0.987470931	0.987716595	0.988125342	0.987689986	0.988063558	0.987062484	0.989120384	0.988197913	0.987957073	0.986930592	0.987328595	0.988140747	0.988299688	0.988034433	0.987751293	0.988202883	0.987514435	0.957510675	0.988445903	0.988084479	0.986985975	0.987419066	0.9884288	0.987444377
GCF_004334105.1	0.988512906	0.988143933	0.988397262	0.955369329	0.988375504	0.98750472	0.987197869	0.988034738	0.986897362	0.986962842	0.988860693	0.988011664	0.989488658	0.956190673	0.987447124	0.95633856	0.987670384	0.986692418	0.988260415	0.987395921	0.987683355	0.988743336	0.987398377	0.955241384	0.988497765	0.986772087	0.987357729	0.988299008	0.986344106	0.986648509	0.987104207	0.989657954	0.988004154	0.987263075	0.988022246	0.987824298	0.987584853	0.986885829	0.98737891	0.989131568	0.988109965	0.987775841	0.956268636	0.987655114	0.987402025	0.985949025	0.987685374	0.986373424	0.988609026
GCF_900157155.1	0.989414169	0.987804366	0.987653048	0.95630399	0.98952616	0.987426886	0.987382596	0.988828894	0.986781612	0.986785689	0.988938941	0.987671187	0.98873206	0.956812415	0.987683643	0.956853878	0.988631189	0.986936339	0.988859634	0.987167032	0.987129751	0.989098786	0.987484972	0.956148097	0.9886935	0.986197633	0.986899296	0.988924227	0.98696037	0.986716358	0.987878101	0.990430045	0.987874609	0.986734867	0.988541084	0.989365744	0.987790568	0.987321421	0.986952941	0.988757978	0.98949968	0.98870759	0.956855651	0.987638254	0.986946287	0.985801726	0.98727303	0.987136856	0.987687197
GCF_004332945.1	0.987110289	0.987954862	0.988312043	0.956530463	0.988564416	0.988536854	0.988273446	0.987711173	0.988211854	0.988950675	0.987629062	0.987344546	0.987469927	0.955421268	0.98756755	0.955589941	0.988021373	0.988172469	0.987410475	0.989144709	0.989304741	0.986834107	0.988400975	0.956689929	0.986662584	0.988138357	0.9880671	0.987681991	0.987328252	0.988515879	0.988520172	0.989207855	0.987641135	0.988917511	0.98819532	0.987235252	0.986715957	0.988014297	0.987703594	0.987148891	0.987344728	0.988742708	0.955501844	0.988991994	0.987362991	0.988446177	0.988950963	0.988385823	0.98823025
GCF_002833075.1	0.98927761	0.988723061	0.989419374	0.956497028	0.989804371	0.989565754	0.988614634	0.990231589	0.989530599	0.98905773	0.988319389	0.989191231	0.98923193	0.957549224	0.98909137	0.957625615	0.990167741	0.989141987	0.98895945	0.989384694	0.989594466	0.989981024	0.98866956	0.956372017	0.991356645	0.989259129	0.989579622	0.989545017	0.988748669	0.989201234	0.98924803	0.991036981	0.990399297	0.989041224	0.98859334	0.988404634	0.98939034	0.990381299	0.988974458	0.989013304	0.989390695	0.989573581	0.957617744	0.990260881	0.988597994	0.987213873	0.989946674	0.989202596	0.989604706
GCF_004334785.1	0.988008492	0.989815958	0.989563534	0.956714593	0.988411172	0.988489408	0.987626818	0.987740009	0.988569274	0.987863487	0.988424911	0.987787668	0.989238242	0.956088034	0.989380671	0.956231688	0.987629256	0.98806883	0.988088752	0.989185922	0.988375019	0.98739903	0.987944188	0.956432381	0.986337098	0.987941399	0.988372916	0.989579122	0.9882046	0.988514703	0.988052362	0.989823778	0.988683065	0.987939785	0.988702593	0.988592949	0.987754654	0.987407874	0.988922252	0.988608708	0.987950074	0.988585699	0.956187347	0.989153681	0.988012312	0.987399991	0.98827542	0.988869986	0.98848939
GCF_900637215.1	0.955487061	0.956383083	0.957152635	0.982758735	0.957134257	0.95673194	0.95705246	0.957657372	0.95749849	0.957278543	0.957329558	0.95741266	0.957471107	0.999944105	0.95681098	0.999893336	0.957652857	0.95767702	0.956593425	0.956797507	0.957128879	0.955684593	0.957899865	0.983980584	0.955836183	0.956825542	0.957412403	0.955868998	0.956679062	0.956906104	0.957364933	0.957424286	0.956390554	0.957824931	0.95757617	0.957219217	0.956665329	0.957622161	0.956714779	0.956645934	0.957979786	0.957614558	0.999952582	0.957122891	0.956889972	0.957514022	0.957088759	0.957538286	0.956464862
GCF_003466425.1	0.990053889	0.988699092	0.988481167	0.956345221	0.989699754	0.988242914	0.987541769	0.988423651	0.98703092	0.987450133	0.989715838	0.988558468	0.989186369	0.956839299	0.988597128	0.956900146	0.989009702	0.987739525	0.989351322	0.988432841	0.988598377	0.9894761	0.988130268	0.956463179	0.98970666	0.987724825	0.988331709	0.990518073	0.987992436	0.9876132	0.988917418	0.990858357	0.990239131	0.98726194	0.988943539	0.990054695	0.988315831	0.98759162	0.987607954	0.991087491	0.990094362	0.989970996	0.956868098	0.989282662	0.988166388	0.987321847	0.988547228	0.988027029	0.988551197
GCF_004334325.1	0.988307972	0.988995716	0.988067731	0.956794704	0.988655219	0.988738871	0.988432608	0.988281467	0.988443636	0.988702765	0.987982649	0.988910386	0.988396485	0.956851914	0.98784641	0.9569519	0.98837768	0.987232528	0.988162782	0.98852879	0.988175103	0.98892842	0.988486453	0.956929367	0.988575111	0.987759155	0.98879193	0.988159244	0.98726972	0.989036305	0.988159955	0.989754617	0.988743841	0.988437676	0.987810602	0.987971745	0.987853335	0.988302774	0.988146017	0.98777492	0.988518384	0.988166835	0.957016817	0.988927718	0.988078742	0.987492607	0.988357567	0.988033851	0.988939681
GCF_015560565.1	0.987957668	0.988050601	0.988124298	0.957201686	0.987491197	0.987885533	0.987482314	0.987171705	0.988394129	0.986899829	0.987383207	0.987617386	0.988231006	0.957672046	0.988372536	0.957644119	0.987343064	0.987868187	0.986895043	0.988128216	0.988021477	0.987506328	0.987848199	0.958621203	0.986674046	0.987315796	0.987816769	0.987704461	0.987318784	0.989304223	0.987965516	0.988283727	0.987077317	0.987050386	0.987295794	0.987044831	0.988018031	0.987661972	0.987420009	0.986844932	0.987040872	0.987784177	0.957671328	0.98848083	0.986761006	0.987613587	0.987687703	0.988670797	0.988182865
GCF_004334165.1	0.987443435	0.989343702	0.988126017	0.957250795	0.989012466	0.988870843	0.988326079	0.988095997	0.989044299	0.988831434	0.988136315	0.989642821	0.989916344	0.955827731	0.988404496	0.955971867	0.98877684	0.987748676	0.989155165	0.988836493	0.987981293	0.987186953	0.989212489	0.957344592	0.988124406	0.987801527	0.988535819	0.987853662	0.987166402	0.98890115	0.988667299	0.989599829	0.989087406	0.988287677	0.98834518	0.987821647	0.98786953	0.988098138	0.988158801	0.988667128	0.988835191	0.989398284	0.955853012	0.989609672	0.988292787	0.98759785	0.98884534	0.98813097	0.988753684
GCF_013204895.1	0.955933778	0.956497928	0.956786603	0.982597021	0.956377453	0.955987264	0.956657514	0.957292516	0.957602039	0.957290628	0.956732708	0.956146668	0.956435204	0.984327847	0.956924367	0.984249049	0.957518986	0.957327554	0.955875449	0.955979258	0.956428586	0.955698306	0.957002604	0.983256838	0.9570326	0.956188577	0.957436798	0.954765244	0.956036042	0.956321217	0.95612089	0.955466323	0.956101231	0.957059185	0.956640133	0.955903123	0.956284889	0.957716417	0.956972815	0.956427928	0.957278381	0.956892181	0.98437871	0.955813094	0.95696762	0.956927225	0.956550892	0.957845722	0.955470581
GCF_004332895.1	0.98761014	0.988918133	0.989294509	0.955876497	0.988193641	0.987790738	0.98772955	0.987519291	0.987743914	0.987505895	0.987540649	0.988336521	0.98857212	0.955700815	0.989107135	0.955855886	0.989398042	0.987883799	0.987632493	0.988165106	0.988804507	0.987296944	0.988380379	0.95759892	0.986715636	0.988228535	0.988455366	0.988528605	0.989193274	0.989010171	0.987339443	0.989764349	0.988716214	0.987761881	0.987765283	0.988698138	0.988657185	0.987595492	0.988419593	0.988265111	0.988347472	0.988636908	0.955770227	0.98823817	0.988254946	0.987184761	0.987616924	0.988517054	0.987792363
GCF_004332835.1	0.988001437	0.987242898	0.98765623	0.957468085	0.987767716	0.987492533	0.987763316	0.987041011	0.988203238	0.987620016	0.986862249	0.988030842	0.988205176	0.957498996	0.987289472	0.957525174	0.988232488	0.986697567	0.987471425	0.988007925	0.988110643	0.988051225	0.987854519	0.957851314	0.987587411	0.987277014	0.98778053	0.987624085	0.987484873	0.988643833	0.987342814	0.989287465	0.987667504	0.988311178	0.986899952	0.987224745	0.98757438	0.988240256	0.987341233	0.987650405	0.987621843	0.987202513	0.957568595	0.9877675	0.987199013	0.987060551	0.987251011	0.987625756	0.988174781
GCF_003473205.1	0.989039398	0.987729663	0.987916902	0.956807033	0.988722905	0.987104907	0.987036307	0.987519027	0.98782991	0.987132276	0.988089349	0.988152668	0.988836083	0.957119846	0.987794395	0.957246961	0.988359895	0.986604821	0.988114046	0.987328927	0.987715586	0.988291511	0.988408275	0.957577332	0.988671844	0.986660652	0.987563249	0.989019648	0.987465822	0.98867198	0.987724627	0.990223812	0.989294239	0.986903619	0.988489192	0.987590053	0.987602355	0.987704521	0.987541782	0.989443155	0.988620307	0.988778804	0.957149547	0.989018239	0.987311966	0.987859283	0.987786585	0.988119738	0.988488473
GCF_015558965.1	0.987611613	0.987784671	0.987282116	0.957422103	0.98756481	0.986417951	0.986498523	0.986951299	0.986324724	0.986557206	0.987659264	0.986090766	0.98731874	0.957267268	0.987121165	0.957374165	0.987068103	0.987206492	0.986230583	0.986206393	0.986604623	0.986518781	0.986188952	0.957897482	0.986725099	0.986324751	0.986966123	0.986830264	0.987094306	0.986753386	0.985866757	0.988363725	0.986958485	0.986148511	0.986518821	0.98643527	0.98640483	0.986742056	0.987330509	0.986891577	0.986947746	0.987110214	0.957423406	0.987019184	0.986319663	0.985922705	0.986103758	0.986674044	0.98699009
GCF_002833125.1	0.989695415	0.989218257	0.989179027	0.956468513	0.990801386	0.988368054	0.98802783	0.988908488	0.987622896	0.986699317	0.988577951	0.988613268	0.988962416	0.95762973	0.988827264	0.957785528	0.988866631	0.988295783	0.988229695	0.988375471	0.987857889	0.988290501	0.987849121	0.956945154	0.989029443	0.987439541	0.987709109	0.990014713	0.989500044	0.988351347	0.988061811	0.989891947	0.988511901	0.987807714	0.988790606	0.988913747	0.989138969	0.988015597	0.987699141	0.988792377	0.989265022	0.988515017	0.957787178	0.988407387	0.988520324	0.986549618	0.988160646	0.988591856	0.988070812
GCF_003094955.1	0.990375369	0.988113845	0.988483294	0.955853673	0.990557148	0.987976978	0.987084896	0.988049969	0.98764493	0.987477111	0.989239586	0.988240915	0.989288949	0.956143847	0.988760413	0.956216239	0.988407226	0.987720109	0.988844262	0.988023943	0.98785305	0.988605636	0.987927857	0.956021307	0.98814	0.987854445	0.987879377	0.989962289	0.987491451	0.987806583	0.988531782	0.990550463	0.988813613	0.987456504	0.988098951	0.989561832	0.988499981	0.987017064	0.987049973	0.989021455	0.98944624	0.988430966	0.956223076	0.988353478	0.987934448	0.987058552	0.988612557	0.987372571	0.988904323
GCF_002276185.1	0.986955565	0.986436066	0.987710469	0.958255856	0.986691002	0.986140814	0.986324483	0.984999128	0.986301621	0.985991115	0.986674659	0.986567928	0.986487422	0.957470062	0.985302999	0.957467719	0.986085757	0.986731313	0.986888574	0.986492328	0.986060718	0.985637125	0.987259499	0.958738912	0.985018657	0.985633097	0.986203051	0.986140588	0.985542882	0.986095936	0.98550697	0.987565563	0.986383671	0.986208604	0.987446455	0.986832034	0.985914039	0.985584736	0.986395859	0.986034011	0.986898633	0.987800498	0.957513714	0.986161016	0.987053041	0.985864706	0.98583336	0.986386334	0.986401441
GCF_015554225.1	0.987477645	0.988780443	0.988005037	0.956623958	0.989047359	0.988865904	0.987189769	0.9880754	0.98772907	0.987218296	0.98848269	0.98855254	0.98859148	0.957140635	0.987372636	0.957262802	0.98775447	0.987411202	0.988685728	0.988158208	0.988116874	0.987830058	0.988693531	0.955962341	0.988197588	0.986720409	0.987296166	0.987808636	0.987459151	0.987865769	0.987134786	0.989159514	0.988270027	0.987860306	0.989431611	0.987298482	0.987178972	0.987336657	0.98772567	0.987253041	0.989539403	0.9896686	0.95724975	0.988541841	0.98772971	0.986889517	0.989050249	0.987980032	0.987957227
GCF_003370095.1	0.987535605	0.98806971	0.988032117	0.956301639	0.988222415	0.988000887	0.9872608	0.987790477	0.987720171	0.986916033	0.986783327	0.988068586	0.987780164	0.956661583	0.988520615	0.956782671	0.988346059	0.986977176	0.98723054	0.987180505	0.987883577	0.987574506	0.98728633	0.956454247	0.988184981	0.986457851	0.987318765	0.987643018	0.987807468	0.988260677	0.986261181	0.988929531	0.9870991	0.987712392	0.987307707	0.986701735	0.987940102	0.9871722	0.988023515	0.986724654	0.987268498	0.987886223	0.956771353	0.988085549	0.987066089	0.98624667	0.987142967	0.987692166	0.987528163
GCF_000007525.1	0.988314139	0.988126292	0.987602739	0.956906993	0.988246614	0.988319631	0.987937521	0.988203055	0.988383941	0.987462843	0.987061439	0.988242804	0.987869023	0.957102748	0.989093294	0.957110852	0.988482702	0.987136738	0.987751471	0.988241714	0.988101747	0.987624718	0.98796618	0.956981193	0.988105141	0.987080675	0.987634144	0.987931823	0.988250995	0.988309436	0.987126239	0.98963121	0.98800877	0.987790983	0.988048974	0.987728741	0.988511833	0.98823185	0.98760406	0.987337785	0.987956	0.988097705	0.9570269	0.988545817	0.987636071	0.987520921	0.988256569	0.988761992	0.988080179
GCF_004125375.1	0.990110984	0.989817174	0.988755242	0.957150428	0.990248735	0.989505552	0.987828419	0.988987178	0.988386368	0.988662173	0.990032598	0.989718323	0.990417058	0.957297558	0.989722974	0.957279429	0.988837099	0.987922795	0.989642166	0.989180346	0.988278356	0.989776746	0.989020888	0.956772133	0.990180727	0.987917364	0.988467321	0.990959689	0.988188151	0.988821352	0.98948765	0.990292909	0.989383391	0.988033549	0.989042799	0.989403887	0.988539004	0.988132418	0.988405785	0.989033167	0.990089457	0.989066462	0.95734478	0.98979609	0.988359235	0.988077317	0.989678931	0.988356478	0.989272331
GCF_004332865.1	0.987593342	0.987035749	0.987340457	0.956904738	0.987558952	0.986883133	0.987600068	0.987753723	0.986468049	0.987602826	0.987322251	0.986824546	0.987070493	0.956543656	0.987216432	0.956612264	0.987863385	0.986951025	0.986649492	0.986998422	0.988830882	0.987827194	0.988008079	0.957659669	0.986681846	0.986494408	0.987195944	0.98682306	0.986274907	0.9872148	0.986875566	0.988233868	0.987103327	0.987286093	0.987615715	0.987465049	0.986627406	0.98672443	0.986784185	0.986813034	0.987333798	0.987246768	0.956630907	0.987370258	0.986452005	0.985899564	0.986977435	0.986985391	0.987720155
GCF_902505545.1	0.988630008	0.988311033	0.987783574	0.957520081	0.989228315	0.987780714	0.987839774	0.988347119	0.989004953	0.98816667	0.988376003	0.987371383	0.988593169	0.958068524	0.988456999	0.958162439	0.987982664	0.987557212	0.987699663	0.987996386	0.987945217	0.988071736	0.98769921	0.957793169	0.988764109	0.987848274	0.988242315	0.987974386	0.988390054	0.988653061	0.987802836	0.989148563	0.988470524	0.987385454	0.98711095	0.987282982	0.988914575	0.988325497	0.988299529	0.988290701	0.98763276	0.988696966	0.958131959	0.988620673	0.988011421	0.987507033	0.98840077	0.988188091	0.98828957
GCF_001892965.1	0.990543346	0.98859292	0.988477988	0.956359433	0.989874173	0.988566329	0.98740364	0.988164765	0.988318421	0.988454454	0.989241296	0.98910472	0.989915954	0.957857616	0.989001386	0.957907585	0.987912061	0.987176884	0.988975794	0.988744966	0.987815877	0.989733068	0.98825949	0.956670623	0.989107607	0.988387973	0.988399148	0.990667007	0.988601449	0.988527963	0.988968257	0.989854397	0.989462036	0.987976166	0.988805451	0.989273533	0.98856832	0.987556299	0.987948739	0.98944775	0.988466752	0.989131849	0.957943731	0.989772518	0.987757701	0.987527057	0.988769963	0.988243271	0.988736388
GCF_004334205.1	0.989619821	0.98923981	0.988532926	0.957049111	0.989392296	0.989170819	0.987357707	0.988263825	0.98793991	0.988375639	0.989889224	0.988672222	0.990177333	0.957014882	0.988039322	0.957067005	0.988058288	0.987171409	0.988578173	0.988095262	0.987369886	0.989202097	0.988216773	0.956761307	0.989347826	0.987737583	0.988446405	0.989528154	0.987333021	0.987600656	0.988221741	0.990100997	0.989524184	0.987272554	0.988546035	0.98847599	0.98812169	0.987224107	0.988120712	0.989550167	0.988710344	0.988102671	0.957126567	0.988531294	0.987656631	0.987277591	0.988449858	0.987996806	0.98856562
GCF_002900845.1	0.988685864	0.98780209	0.989050507	0.956517518	0.988746657	0.988116157	0.987310406	0.988348816	0.987450161	0.986714457	0.988183661	0.98873538	0.987861197	0.956396858	0.988291136	0.9564658	0.988560699	0.987907335	0.98789436	0.987313031	0.987832182	0.987793447	0.988624757	0.956987106	0.987905545	0.987039775	0.987499737	0.988025716	0.987256056	0.987713704	0.986871586	0.989288615	0.987935251	0.988080942	0.988432909	0.988541018	0.987228574	0.986711446	0.987167842	0.987937113	0.988768031	0.988751516	0.956402125	0.987870872	0.988280596	0.986520283	0.987762358	0.987594875	0.98754864
GCF_003790375.1	0.989721323	0.989985472	0.988991653	0.956457231	0.990881448	0.98929144	0.988532783	0.988841661	0.988798524	0.987899688	0.98938332	0.989343624	0.990153963	0.956024373	0.989618632	0.956064638	0.989140126	0.987162544	0.98941595	0.989201483	0.988711128	0.988547932	0.989328725	0.95663545	0.988683439	0.987913906	0.988219182	0.991585061	0.988744372	0.988981661	0.98914353	0.990463991	0.989747671	0.987718948	0.989839601	0.989947522	0.98821321	0.987668323	0.988538345	0.989310997	0.989796053	0.989642958	0.956090866	0.989535399	0.988046251	0.987285853	0.989295732	0.988913313	0.988652812
GCF_004332825.1	0.988869696	0.987886824	0.98829248	0.956595177	0.98904306	0.989183442	0.987941369	0.988788876	0.98809579	0.987960739	0.9882812	0.987996746	0.98843726	0.956498353	0.987639019	0.956587617	0.988338628	0.987387976	0.987732891	0.988079009	0.98773655	0.98848309	0.987376971	0.956731496	0.987907125	0.988039068	0.987788012	0.987875968	0.986950586	0.987654713	0.988176298	0.989639366	0.988440177	0.988075325	0.988136239	0.988008233	0.988673704	0.987579135	0.987689179	0.98820839	0.987985748	0.987986608	0.956620277	0.989059224	0.987827554	0.986854191	0.98776884	0.988443878	0.999348525
GCF_004334715.1	0.98659021	0.986159544	0.987362623	0.956813151	0.986083833	0.986675106	0.986945673	0.985651707	0.98654521	0.987686443	0.986268459	0.986265365	0.987385418	0.956440545	0.986458759	0.95655788	0.986557392	0.986345469	0.986880518	0.987417898	0.987125251	0.986853576	0.985916178	0.957657361	0.98557335	0.986370739	0.986338584	0.98650481	0.985997606	0.987137389	0.986651093	0.988009006	0.986463008	0.986417901	0.985797473	0.9860335	0.986313701	0.986963221	0.986531159	0.98638381	0.986822775	0.986680616	0.956604045	0.986892873	0.985627363	0.985570867	0.985680445	0.986303957	0.985931783
GCF_003471355.1	0.989550795	0.988987243	0.988405461	0.956336131	0.989261315	0.988348022	0.987125073	0.987653728	0.987541222	0.986890428	0.988337991	0.988818971	0.988948482	0.957372243	0.988542938	0.957391034	0.988228302	0.987515521	0.989785341	0.988757006	0.988617827	0.989410805	0.988604955	0.95565975	0.989227331	0.988195719	0.988693693	0.989428065	0.988134541	0.988055131	0.988571664	0.990504402	0.989731343	0.987466411	0.989009163	0.988633905	0.987689475	0.987266762	0.9876219	0.989621851	0.989688423	0.989368345	0.957439951	0.989302435	0.988146739	0.987101553	0.989177671	0.988386065	0.988002265
GCF_013249165.1	0.990010744	0.989289597	0.989088281	0.955887621	0.988750938	0.988990743	0.987466463	0.987922323	0.987685811	0.987529717	0.988403275	0.989048237	0.989526162	0.956203519	0.988541454	0.956165057	0.988797972	0.988356927	0.989428408	0.988952497	0.987784835	0.989490428	0.988994342	0.956391107	0.988509307	0.988241175	0.987742086	0.989641377	0.988095149	0.988053455	0.987843076	0.990145671	0.989213987	0.988663301	0.989002975	0.988638278	0.98689204	0.987179235	0.987696325	0.988946342	0.989273763	0.988930538	0.956221567	0.988224156	0.98889928	0.98641026	0.988686468	0.988606033	0.988045399
GCF_015667025.1	0.987245026	0.988735872	0.987992575	0.956666894	0.988779214	0.988709723	0.987746343	0.987884736	0.987640125	0.987368446	0.98837062	0.988727659	0.988516927	0.957211206	0.987526477	0.957235642	0.987659558	0.987529601	0.988550177	0.988036717	0.988126444	0.987737965	0.988857124	0.956069547	0.988275674	0.986639477	0.987426477	0.987870165	0.987435238	0.987747052	0.987328771	0.989024756	0.988216435	0.988096443	0.989390857	0.987226335	0.987240267	0.987222463	0.987705756	0.987451215	0.989610805	0.989598637	0.957239326	0.988614404	0.988115848	0.986768705	0.98906201	0.988185322	0.987730942
GCF_004333105.1	0.987987502	0.988533674	0.989386477	0.95665694	0.988789739	0.988415153	0.988233301	0.988406052	0.987261329	0.988447958	0.987855996	0.988677214	0.988050018	0.956428911	0.986971482	0.956645546	0.988515279	0.988624736	0.988619363	0.987900921	0.988905589	0.988558815	0.988307735	0.956646178	0.988359538	0.987978738	0.988678083	0.988393904	0.987715449	0.988171269	0.988257058	0.990308085	0.9888344	0.989099347	0.988473002	0.988323187	0.98810868	0.987628718	0.987822359	0.988085185	0.988215418	0.989395782	0.956592066	0.988702942	0.988394031	0.987367176	0.988303518	0.988130614	0.9881238
GCF_004333005.1	0.990780669	0.988529951	0.98868713	0.955981682	0.990831218	0.988249978	0.987415376	0.988367894	0.987920935	0.987723029	0.989587481	0.988470809	0.989523026	0.956120779	0.988978081	0.956252529	0.988660753	0.98804847	0.989167454	0.988286684	0.988141617	0.988838008	0.988262119	0.956136392	0.988438627	0.9881303	0.988077406	0.990353638	0.987784213	0.988160108	0.988903586	0.990914254	0.989008787	0.987742361	0.98834013	0.989804265	0.988768696	0.987327449	0.987363109	0.989263462	0.989804408	0.9886935	0.956236151	0.988599305	0.988215899	0.987282358	0.98895852	0.987716849	0.9891342
GCF_003094935.1	0.990697207	0.988468311	0.988626631	0.955859064	0.990797904	0.988204585	0.987352514	0.988313183	0.987882855	0.987653296	0.989522775	0.988405755	0.989439122	0.956140436	0.988984166	0.956235976	0.988616992	0.987997937	0.989094572	0.988263046	0.988083635	0.988766842	0.988215177	0.956108721	0.988372436	0.988050657	0.98802438	0.990254453	0.987703375	0.988071107	0.98880745	0.990829659	0.988945288	0.987687264	0.988300446	0.989792993	0.988725997	0.987236985	0.987350078	0.989119202	0.989721649	0.988573692	0.956260043	0.988484914	0.988159058	0.987225312	0.988892306	0.987669142	0.989109054
GCF_902505475.1	0.988639879	0.988319711	0.987866651	0.95749663	0.989218116	0.987764209	0.98791322	0.988297091	0.989012066	0.988149833	0.988491866	0.987345321	0.988592544	0.958060206	0.988473984	0.958141252	0.988047297	0.987629011	0.987707054	0.988105016	0.98782969	0.988079121	0.987748497	0.957771518	0.988811609	0.987806845	0.988251014	0.987969986	0.98834487	0.98866414	0.987855118	0.989143889	0.988515328	0.987377181	0.987126478	0.987271971	0.988875058	0.988408715	0.988283691	0.988356785	0.987628926	0.9886921	0.958120589	0.988594574	0.988015767	0.987518937	0.98826453	0.988190501	0.988265689
GCF_000786175.1	0.987665537	0.986883879	0.987619552	0.957092945	0.987213924	0.986989364	0.986584938	0.986483647	0.986093964	0.986451618	0.987226963	0.986870369	0.987080423	0.955359462	0.986829822	0.955592167	0.987491949	0.986411129	0.986968038	0.986905228	0.986340639	0.986246882	0.986729102	0.957556207	0.98482424	0.985859521	0.985929806	0.987832338	0.986827892	0.986356823	0.986641886	0.988139481	0.986795312	0.986469819	0.987626665	0.986995785	0.985673792	0.986629451	0.985680473	0.98721987	0.987374249	0.987316841	0.955481846	0.986417393	0.98664386	0.985445143	0.986158443	0.986553858	0.986471342
GCF_015554025.1	0.987567848	0.988055088	0.988332207	0.956694128	0.988732571	0.987566596	0.987563115	0.988343472	0.98773057	0.987666981	0.987299842	0.986689196	0.988627343	0.956083319	0.98846501	0.95626159	0.98839015	0.988285886	0.986700187	0.987551685	0.988150225	0.986987573	0.986819348	0.957500398	0.987323745	0.987770216	0.988348587	0.98811096	0.989158059	0.988351531	0.98749344	0.989225852	0.987623419	0.98778008	0.986591644	0.987294524	0.989612856	0.988098973	0.989146112	0.987774051	0.987667865	0.987284259	0.956139659	0.988161728	0.987642523	0.988157268	0.987751318	0.987888294	0.988237838
GCF_001447975.1	0.990496985	0.989404293	0.989478841	0.956229403	0.990675794	0.989886492	0.989122695	0.989663859	0.989020153	0.988889759	0.988635097	0.989916609	0.989808299	0.957336364	0.990025157	0.957411467	0.989849522	0.988923876	0.9896988	0.988877449	0.989517102	0.98998197	0.989392277	0.956230387	0.990964108	0.988954609	0.989179756	0.990820707	0.989244585	0.989312317	0.989091291	0.999954278	0.990490465	0.989385682	0.988504323	0.989682219	0.989976674	0.989456586	0.988673014	0.99011602	0.99057085	0.989170516	0.957424495	0.990244293	0.989432633	0.988413047	0.989428888	0.989486089	0.989778077
GCF_004333205.1	0.987622859	0.988026523	0.987772361	0.957175685	0.98829945	0.987553974	0.987590144	0.9874443	0.987748027	0.988382965	0.987197033	0.988125324	0.988597405	0.957385391	0.988023952	0.957585286	0.987358233	0.987431191	0.988078597	0.986905984	0.988506318	0.987955587	0.988121539	0.957782302	0.988102534	0.987194079	0.988136275	0.987612896	0.987001165	0.988577144	0.987491822	0.989092315	0.987771249	0.988021065	0.987407273	0.987077726	0.988129751	0.987344939	0.987869142	0.987248729	0.98767149	0.987066842	0.957541835	0.988205865	0.986365205	0.988230632	0.987481056	0.987787939	0.987585786
GCF_014779835.1	0.988501994	0.988718259	0.987656877	0.956671661	0.989257198	0.987825582	0.986908691	0.987674988	0.986999875	0.986932801	0.988676228	0.988644361	0.989493976	0.957542372	0.988223188	0.957590087	0.987134847	0.986357426	0.988601802	0.987474653	0.986934522	0.988912516	0.988252085	0.956666571	0.987842437	0.987339354	0.987359779	0.988520706	0.987035787	0.98768839	0.988049526	0.988856559	0.988340956	0.986546981	0.988754647	0.988280237	0.987543814	0.986847116	0.986678038	0.988335205	0.988389472	0.987836117	0.957554226	0.987838887	0.987085772	0.985964252	0.988044481	0.986933597	0.988223673
GCF_000825145.1	0.955544998	0.956506885	0.957226416	0.982969817	0.957201758	0.956789568	0.957122751	0.957726127	0.957580774	0.957367678	0.957257515	0.95724792	0.957411998	0.999949952	0.956814037	0.999923036	0.957704243	0.957801439	0.956626572	0.956628769	0.957187665	0.95571834	0.957883464	0.983995622	0.955758127	0.956868245	0.957497018	0.95588597	0.956780224	0.956959462	0.957328086	0.957350303	0.956316767	0.957875983	0.957466529	0.957174901	0.956816916	0.957649821	0.95671633	0.956624715	0.958007384	0.957633745	0.999988884	0.957259851	0.956835816	0.957599657	0.957031712	0.957597025	0.956581239
GCF_900104835.1	0.999843874	0.988699167	0.988763366	0.956224998	0.989764854	0.988262265	0.987647389	0.988521131	0.988060681	0.987452521	0.98941322	0.988384345	0.989832566	0.955651884	0.989015329	0.955876593	0.989167668	0.987788393	0.988428698	0.988370569	0.987235715	0.987708186	0.988097042	0.956962987	0.988073142	0.990501783	0.987834321	0.990753162	0.988669073	0.987872138	0.988452419	0.990565579	0.988970694	0.987536222	0.988568991	0.989551552	0.989165665	0.988223955	0.988196042	0.990224651	0.988672534	0.987802421	0.955644576	0.989155374	0.988410489	0.987053912	0.988023048	0.988577527	0.989118196
GCF_001686125.1	0.957319638	0.957749163	0.958132656	0.985889965	0.957300655	0.957624359	0.958213538	0.958137313	0.959511486	0.958180437	0.957484542	0.95939416	0.959324062	0.983333726	0.958062765	0.983386597	0.958233698	0.958647069	0.95865049	0.957822682	0.957826169	0.957840472	0.958706107	0.984325483	0.958301437	0.958959348	0.959603946	0.957754838	0.959016768	0.957780303	0.958687289	0.957754185	0.958191917	0.959832187	0.957606684	0.957491676	0.959424922	0.959544898	0.958562508	0.957715973	0.959355228	0.957963568	0.983407466	0.957649922	0.958859578	0.958157592	0.958129762	0.958296095	0.957547816
GCF_003094855.1	0.990751789	0.988482869	0.988661897	0.955967861	0.990778181	0.988229498	0.987386291	0.988283775	0.987836805	0.987704464	0.989538094	0.988395579	0.989522995	0.956105056	0.988975114	0.956210857	0.988656609	0.987947648	0.989089625	0.988291389	0.988096618	0.988804374	0.988216132	0.956114986	0.988349507	0.988026146	0.988038185	0.990204594	0.987705784	0.988083462	0.988863324	0.990879286	0.988931281	0.987671189	0.988275068	0.989802773	0.988692699	0.987295286	0.987333809	0.989201629	0.989749661	0.988646214	0.956222093	0.988538195	0.988097348	0.987268159	0.988920888	0.987676872	0.989136655
GCF_900157115.1	0.989169664	0.988329402	0.988878789	0.9566902	0.99001263	0.989030985	0.987983766	0.989205669	0.988394551	0.988475149	0.988389733	0.988920422	0.989319905	0.957222574	0.989497932	0.957365708	0.989187689	0.988700266	0.988311867	0.988605246	0.988678075	0.989736602	0.989487232	0.956572805	0.989277583	0.988336302	0.988625088	0.989343971	0.98819286	0.989349763	0.988830553	0.990669272	0.989078497	0.988266927	0.988189124	0.988094001	0.988983078	0.988239639	0.988646281	0.989126479	0.989310108	0.988639942	0.957249438	0.990158856	0.988634298	0.98765952	0.990048672	0.989087043	0.988832544
GCF_001516925.1	0.990350626	0.989194512	0.988728855	0.95600687	0.991236336	0.988698611	0.987553519	0.988693119	0.988182564	0.987998702	0.989383191	0.989579385	0.990318165	0.956864728	0.989469668	0.956942183	0.988463203	0.988447193	0.989334304	0.988753972	0.987887351	0.990012773	0.98943635	0.956444422	0.98994443	0.988815297	0.98873883	0.991279886	0.989158445	0.988786987	0.989113748	0.990399064	0.9893393	0.988406229	0.988547482	0.989494469	0.988446607	0.987606105	0.987495149	0.989697783	0.99003121	0.988971072	0.956912786	0.989350113	0.988979356	0.987521893	0.99005231	0.988013802	0.988412467
GCF_004332655.1	0.987800224	0.987495842	0.988645722	0.956624275	0.98713703	0.986457271	0.987211987	0.987071202	0.987071789	0.987308526	0.986003491	0.986356967	0.987140779	0.955895485	0.987470981	0.956030289	0.986990801	0.987619859	0.987028689	0.986961104	0.987544926	0.987299322	0.986528049	0.956973119	0.986387784	0.987362593	0.987644881	0.98725771	0.98698558	0.987470468	0.98642239	0.989150252	0.987286642	0.987503752	0.986724601	0.986926464	0.987974555	0.98709269	0.986812908	0.987428766	0.988078181	0.987073122	0.955990301	0.988200348	0.987751249	0.986537593	0.986541723	0.987313345	0.987215604
GCF_004334645.1	0.987698654	0.988203802	0.987953091	0.957027935	0.988007785	0.988853387	0.98804164	0.987698535	0.988559964	0.987448469	0.987606286	0.987814025	0.988029512	0.957289549	0.988200266	0.957449701	0.987974316	0.987442767	0.987279377	0.988745263	0.988281203	0.98719393	0.987574541	0.95710461	0.98746465	0.986821131	0.987822399	0.987172495	0.986785851	0.988500884	0.986989559	0.989017603	0.986767802	0.987519947	0.98757729	0.987070724	0.987803654	0.987861227	0.987546755	0.986685701	0.987506435	0.987841803	0.95739871	0.987950809	0.986910426	0.987347275	0.987537143	0.988960195	0.988191918
GCF_003466075.1	0.989223437	0.989269099	0.988142769	0.956229768	0.989745112	0.988021539	0.987836043	0.988569343	0.987647696	0.987496549	0.989516615	0.988327615	0.989403335	0.956724254	0.988226143	0.956816158	0.988981925	0.9869275	0.988924858	0.987652965	0.98786193	0.989049449	0.987852298	0.956260832	0.989224588	0.987182266	0.987812237	0.989422822	0.987755955	0.987219902	0.988902806	0.990226401	0.990335605	0.987278724	0.988672148	0.98868442	0.987348001	0.987763892	0.987096886	0.991627488	0.98921711	0.989170976	0.956818949	0.989283495	0.987873162	0.986782704	0.988033041	0.987698002	0.988711625
GCF_000741245.1	0.999779822	0.988567423	0.988594353	0.95603632	0.989602424	0.988105589	0.987504418	0.988382252	0.987917413	0.987340168	0.989216793	0.988187774	0.989710108	0.955559	0.988878104	0.955560419	0.989027965	0.987621826	0.988296193	0.988259089	0.987077513	0.987570501	0.987948942	0.956831097	0.987954699	0.990318454	0.987684758	0.990632517	0.988551328	0.987723077	0.988333421	0.990430549	0.988833839	0.987381647	0.988431641	0.98943761	0.989041292	0.988039919	0.988005256	0.990109875	0.988550911	0.987653131	0.955469233	0.98900141	0.988325921	0.986850827	0.987829055	0.988424684	0.988954947
GCF_000825025.1	0.955532816	0.956413538	0.957215504	0.982942665	0.957157891	0.956723805	0.957058922	0.957688331	0.957565978	0.957290219	0.957241212	0.957320631	0.957403298	0.999938726	0.956794213	0.999898039	0.957658844	0.957826372	0.956565445	0.956659391	0.957165219	0.95567402	0.957861132	0.98390966	0.95571754	0.956782336	0.957450712	0.955798485	0.95679007	0.956879429	0.957309531	0.957329121	0.956336177	0.957770617	0.957525955	0.957178946	0.956741557	0.95759695	0.956722026	0.956631089	0.958084499	0.957604737	0.999965869	0.957124806	0.956828755	0.957625383	0.95695825	0.95756214	0.956481629
GCF_004333695.1	0.986517633	0.98665862	0.987615738	0.957533362	0.986599911	0.987778145	0.987339223	0.98724064	0.987197499	0.986922666	0.985826553	0.986730366	0.986667143	0.957105999	0.986681235	0.957383022	0.987080254	0.987000577	0.986549635	0.986993478	0.987446875	0.987295187	0.987249357	0.957849702	0.986613436	0.986016452	0.987025165	0.986565002	0.985884441	0.987836236	0.987134832	0.988662034	0.986142052	0.98837747	0.987450406	0.986772768	0.987012159	0.987123314	0.986236079	0.986921339	0.986344499	0.987439911	0.957274523	0.986964784	0.986735492	0.987076729	0.987560703	0.987021659	0.986814258
GCF_015102215.1	0.957758065	0.959077338	0.958416062	0.981623782	0.958463417	0.958297995	0.958794133	0.95885322	0.960266087	0.959003054	0.958828645	0.960834475	0.959159327	0.981424098	0.959115185	0.981544667	0.958155006	0.958596382	0.958142907	0.957988064	0.959027568	0.957854746	0.959120626	0.982103305	0.958756036	0.959832049	0.960529257	0.958199631	0.959374177	0.9581878	0.958635324	0.958355394	0.959467651	0.95941355	0.958043861	0.958757279	0.958995727	0.959400803	0.958670517	0.957431881	0.960123911	0.95840107	0.981587661	0.958657842	0.959790767	0.95873234	0.957624798	0.959173853	0.957368561
GCF_001546275.1	0.989095584	0.989271011	0.989550904	0.956174392	0.988589093	0.988577839	0.987683299	0.98894031	0.988589027	0.988143963	0.988080483	0.988632472	0.988788101	0.956900693	0.988950268	0.957006654	0.990222876	0.98931571	0.987873284	0.988848987	0.988508855	0.988019616	0.988498584	0.957663443	0.989361461	0.987486463	0.988237774	0.988471597	0.988643579	0.988611211	0.987679156	0.989490451	0.988676746	0.988193693	0.988735851	0.987746336	0.988820337	0.988124319	0.988890051	0.98884829	0.98803304	0.988720403	0.957014786	0.988785481	0.988653863	0.986776903	0.988189977	0.989954264	0.988655991
GCF_000269965.1	0.955473391	0.956364067	0.957136966	0.982755138	0.957110125	0.956723436	0.957035067	0.957642942	0.957494863	0.957260976	0.957319001	0.957410186	0.957461268	0.999967671	0.956815132	0.99991894	0.957645565	0.957658454	0.956583935	0.956801161	0.957114109	0.955675254	0.957892418	0.983996109	0.95582938	0.956813748	0.957398798	0.955868375	0.956667861	0.956898124	0.957343983	0.957416119	0.956375727	0.957815894	0.957569979	0.957209609	0.956650397	0.957607693	0.956704205	0.956630034	0.957970355	0.957599453	0.999978519	0.957113004	0.956872398	0.957499346	0.95708447	0.95752346	0.956473709
GCF_002832945.1	0.989112327	0.988491631	0.987843423	0.956688938	0.988917267	0.987309234	0.986375586	0.98708322	0.987409571	0.986985708	0.989373122	0.98811162	0.988852231	0.956935824	0.987896572	0.957043542	0.98818959	0.986659786	0.988944813	0.987726086	0.987940804	0.988971262	0.987880038	0.956338173	0.988763942	0.987150894	0.987788676	0.989466273	0.987611778	0.986946109	0.988700249	0.990042296	0.989772284	0.986772552	0.988292152	0.988134445	0.986464066	0.986850819	0.987319085	0.990534644	0.989108731	0.989603859	0.956965465	0.98928475	0.98746167	0.986751078	0.988030949	0.987641551	0.988621588
GCF_002833315.1	0.965601527	0.967533217	0.967789962	0.963566831	0.967783512	0.968056497	0.96786264	0.968160825	0.967998288	0.968172792	0.965790367	0.968059153	0.966228659	0.963183422	0.967882602	0.963246562	0.968162592	0.968910072	0.966222387	0.968166536	0.967262412	0.966544078	0.967310048	0.963746895	0.967760196	0.966501909	0.967077973	0.966114218	0.967374057	0.968213143	0.96766926	0.966141145	0.967094434	0.968220254	0.967108343	0.965668215	0.966815821	0.968564505	0.968117309	0.965208609	0.96704366	0.967045297	0.963229133	0.966762326	0.967987149	0.968203861	0.96856687	0.968618871	0.967349303
GCF_004333925.1	0.986987021	0.988389276	0.988463964	0.957786253	0.987661201	0.988356125	0.987190282	0.987442022	0.988212355	0.987659371	0.986803957	0.987699854	0.987819506	0.956603035	0.988168405	0.956588426	0.988303835	0.987517622	0.987245228	0.98850776	0.988242305	0.985979254	0.987127636	0.9578155	0.986908952	0.987648849	0.98748922	0.988335793	0.987388218	0.987863074	0.987289408	0.988712392	0.988229863	0.987186321	0.987696018	0.987395019	0.987545213	0.98774121	0.987029443	0.986193644	0.987461405	0.987883489	0.956663208	0.988688667	0.987514617	0.986642679	0.987984401	0.988523964	0.986914294
GCF_003464575.1	0.988586832	0.988855516	0.988528363	0.956893156	0.988283613	0.988223395	0.987103975	0.988070061	0.98744415	0.987207004	0.987280903	0.987291866	0.987277143	0.957004523	0.988358831	0.957148437	0.988401534	0.987385699	0.986890179	0.987818973	0.98727635	0.986993522	0.988037538	0.957184897	0.988009821	0.986807116	0.987059637	0.987842696	0.987959377	0.98755527	0.986664321	0.989352973	0.988168858	0.987433737	0.988001305	0.987453713	0.987073596	0.986917827	0.987803824	0.988235075	0.987947728	0.988190351	0.957080891	0.987987053	0.999896747	0.98654488	0.988049232	0.988421327	0.988123374
GCF_003471345.1	0.989631088	0.988971491	0.988380614	0.956428141	0.989254373	0.988401478	0.987090617	0.987560436	0.98748553	0.987009109	0.988367728	0.988844356	0.989028625	0.957367451	0.988587177	0.957348367	0.988237019	0.987439811	0.98988575	0.988824759	0.988667118	0.989542655	0.988635976	0.955609603	0.989328551	0.988160515	0.988698007	0.989521405	0.988182536	0.988051839	0.988587824	0.990553792	0.989751469	0.987507509	0.989084548	0.988518052	0.987684256	0.987174921	0.98749869	0.989645887	0.989595516	0.989320866	0.957421589	0.989419621	0.988162183	0.987136184	0.989247494	0.988475707	0.988109053
GCF_002833215.1	0.988587033	0.988331408	0.988382617	0.955419124	0.989218265	0.988038095	0.987039582	0.989969793	0.988017343	0.987264008	0.987416741	0.987260902	0.988239483	0.957118465	0.988231493	0.957254892	0.989932766	0.988383039	0.987861245	0.988278615	0.988368417	0.988967553	0.988005065	0.956039301	0.990361631	0.988128602	0.988388101	0.988283175	0.988012461	0.988182947	0.987792248	0.990179451	0.988628793	0.988191632	0.987868751	0.987869972	0.988910106	0.989551794	0.988019402	0.988192711	0.988070956	0.988664165	0.957133683	0.989205833	0.98776373	0.987756707	0.988795927	0.988247178	0.988251448
GCF_014898135.1	0.988401288	0.988978136	0.988102801	0.956668748	0.988081447	0.987935373	0.987684552	0.987184787	0.98788511	0.987201808	0.98946154	0.988528136	0.988699764	0.957508531	0.988106982	0.957463079	0.987326489	0.986723279	0.989434226	0.987955396	0.98746949	0.988465325	0.989760231	0.956756132	0.987153592	0.986596493	0.986815465	0.988481682	0.987567084	0.988598986	0.987606353	0.988641069	0.988279898	0.987584173	0.999899762	0.987635759	0.987948402	0.987297432	0.988125417	0.988497376	0.988969376	0.988893111	0.957417146	0.988813127	0.987962504	0.986392653	0.98798111	0.988474317	0.988449016
GCF_900157185.1	0.955540327	0.95648003	0.957201447	0.982907458	0.957202662	0.956743988	0.957067679	0.957716636	0.957546041	0.957265889	0.957257598	0.957155607	0.957446678	0.999949951	0.956810467	0.999904516	0.957604532	0.957770208	0.956602634	0.956658401	0.957163075	0.955675229	0.957848294	0.983909302	0.955757935	0.956833827	0.957460943	0.955894834	0.956745206	0.956933802	0.957289949	0.957289458	0.956290165	0.957851664	0.957463887	0.957157069	0.956793573	0.957637572	0.956705414	0.956592566	0.958098489	0.957621247	0.999985546	0.957209403	0.956868848	0.957525715	0.956975138	0.957579396	0.956548915
GCF_015670535.1	0.987463116	0.98737137	0.987730694	0.957374885	0.9873886	0.988123144	0.987153657	0.988425571	0.987699579	0.986862832	0.986972386	0.986650762	0.986268732	0.957055623	0.98716046	0.957145991	0.987914167	0.987773618	0.98632562	0.987585902	0.986952174	0.987160208	0.987515435	0.9582245	0.98783291	0.986224268	0.987263965	0.986468883	0.985932036	0.987564788	0.986592337	0.988384891	0.986223351	0.987676242	0.987471976	0.985912201	0.986908969	0.988561627	0.987425477	0.986597813	0.986632399	0.987561831	0.9571527	0.987399232	0.98693715	0.9865323	0.987403071	0.987611288	0.987362393
GCF_000155415.1	0.989122113	0.988906639	0.988753281	0.956941122	0.989361241	0.988543764	0.987906135	0.988565209	0.987322028	0.987846483	0.988519591	0.987822426	0.98822728	0.956550165	0.989065213	0.956579973	0.988493567	0.988428367	0.98806846	0.989308554	0.988698818	0.988912129	0.9888877	0.956960994	0.987675954	0.986800963	0.987301632	0.988606243	0.987364067	0.988302638	0.987974645	0.989333159	0.987326306	0.987546312	0.989209615	0.988741958	0.987567459	0.987902759	0.987635288	0.987715553	0.98878888	0.989048507	0.956652347	0.988419949	0.987914563	0.986693884	0.988423289	0.988676884	0.98797932
GCF_004334045.1	0.987254155	0.987338829	0.986774638	0.958748023	0.987746945	0.986669832	0.986370022	0.98626145	0.987141238	0.987421721	0.986574319	0.98633589	0.987288838	0.959261322	0.987742959	0.959323689	0.987587132	0.985665548	0.986718311	0.986734191	0.986508388	0.986810399	0.986258295	0.959263491	0.987291733	0.987770532	0.987660091	0.987361327	0.986644834	0.987599947	0.986889589	0.988044042	0.988273315	0.986820968	0.985585885	0.987416576	0.986579296	0.986406762	0.986460793	0.987119564	0.986538683	0.987504755	0.959299322	0.98810455	0.98591988	0.986155723	0.986380369	0.986761484	0.987264605
GCF_000166895.2	0.987069397	0.987844972	0.988128184	0.957157987	0.987472775	0.986834992	0.986876551	0.987258278	0.987217928	0.986374536	0.985852932	0.986759339	0.987210149	0.956981577	0.987545474	0.957087156	0.987319988	0.987806702	0.986210129	0.987797568	0.98754274	0.987271616	0.986232029	0.95740687	0.987034762	0.98681115	0.987057749	0.987487071	0.986928835	0.987307459	0.986442628	0.98835855	0.987667572	0.987335533	0.98621625	0.986851302	0.987521099	0.987671092	0.987488189	0.987130512	0.987600962	0.986873505	0.957074866	0.987740828	0.987317328	0.98624606	0.986632316	0.987826609	0.98666235
GCF_902505525.1	0.958221378	0.959654893	0.959911443	0.983140455	0.959530996	0.960024542	0.959506426	0.960016171	0.960369092	0.959646848	0.959255565	0.960326648	0.959287944	0.982940545	0.960012644	0.98316767	0.959484607	0.960552502	0.959016197	0.960387999	0.959146557	0.958881734	0.960327356	0.983019368	0.959441656	0.959027955	0.960262396	0.958454109	0.959570911	0.959289188	0.959758873	0.958839554	0.959105631	0.960173499	0.959631639	0.959063032	0.958694455	0.960484384	0.959766621	0.958420108	0.960346288	0.959816406	0.98298984	0.959351151	0.959574878	0.960004079	0.960241513	0.960335265	0.958549126
GCF_003472405.1	0.989088943	0.987753524	0.987978261	0.956838023	0.988996929	0.987798257	0.98774713	0.988423819	0.987804743	0.98684148	0.988228959	0.987884494	0.988652426	0.957097605	0.988529815	0.957193631	0.988239837	0.987494324	0.987988076	0.987478824	0.987731497	0.988217329	0.988207538	0.957676644	0.988624298	0.986613593	0.987199056	0.988890594	0.987612817	0.988519111	0.987659349	0.990155157	0.989143974	0.986614354	0.988527653	0.988388542	0.988299631	0.987619991	0.987382669	0.989877124	0.988616075	0.988845655	0.95716639	0.989065829	0.987254425	0.98768696	0.987513316	0.988154627	0.98841438
GCF_015558685.1	0.988487437	0.988192812	0.987755396	0.957406835	0.988610719	0.98863965	0.987613389	0.987620452	0.988235635	0.987193998	0.987472473	0.987897771	0.988446278	0.957364358	0.988845584	0.957448229	0.988754856	0.986943586	0.987133928	0.988122614	0.98787785	0.988562474	0.987244664	0.957628842	0.988587111	0.987051395	0.987248339	0.98847319	0.987875411	0.988124746	0.987377649	0.989308925	0.987823558	0.987467435	0.988103491	0.98739739	0.988560524	0.9879053	0.987861285	0.987924395	0.988377046	0.987519436	0.957471745	0.988350095	0.98802676	0.986817577	0.988046367	0.988363404	0.988631319
GCF_004334625.1	0.988445789	0.988159933	0.988360124	0.955333637	0.988313137	0.987528012	0.987180174	0.988002145	0.986935955	0.986980767	0.988815652	0.988046495	0.989551261	0.956192764	0.987474195	0.956365072	0.987632337	0.986657147	0.988199886	0.987432858	0.98765723	0.988717032	0.987342311	0.95526374	0.988517521	0.986736155	0.987396612	0.988340014	0.986315071	0.986650047	0.987148902	0.98964266	0.988021462	0.987222509	0.987898367	0.987768495	0.987569912	0.986862419	0.987379377	0.989122173	0.988070402	0.987713462	0.956228935	0.987655757	0.987368665	0.986042684	0.987681886	0.986450431	0.988511663
GCF_015101725.1	0.988039348	0.98859687	0.98809275	0.957617391	0.988914053	0.98850842	0.988149616	0.987313005	0.987700993	0.987777517	0.98882928	0.99994011	0.988616661	0.957483863	0.988513888	0.957246268	0.988135863	0.987330396	0.988643995	0.987978872	0.988575629	0.988640451	0.989066059	0.957603471	0.987651661	0.98716503	0.987705911	0.987929794	0.986342239	0.988474068	0.988098014	0.989993922	0.987808236	0.98682904	0.988436542	0.988649348	0.986586461	0.98706035	0.987346363	0.988311596	0.988776199	0.989777438	0.957320751	0.989312952	0.98714793	0.986870377	0.988181614	0.987096065	0.987983211
GCF_004334335.1	0.986695896	0.987507167	0.987044042	0.958016024	0.987390229	0.987250189	0.987191949	0.986155459	0.987602092	0.986859248	0.986258121	0.98687673	0.987329468	0.958620698	0.986965311	0.958682451	0.985941146	0.987134214	0.986683484	0.988297678	0.987870055	0.987317118	0.986611678	0.958444318	0.986000141	0.98659006	0.987426038	0.986569997	0.986479254	0.98813258	0.987472955	0.988267851	0.986412756	0.987155429	0.98599402	0.985972481	0.986926648	0.987106466	0.986670085	0.985504839	0.987337407	0.986771701	0.958707871	0.987567218	0.986618591	0.986619105	0.987430057	0.987890079	0.98744493
GCF_009931635.1	0.98855446	0.989485697	0.988729056	0.956346061	0.989063852	0.98832952	0.987194394	0.987644888	0.987397954	0.987832352	0.989717639	0.989101673	0.989748766	0.956649816	0.988899344	0.956634683	0.987790235	0.987430839	0.990866968	0.988146683	0.987892855	0.988830974	0.989977246	0.956362925	0.988490955	0.988005784	0.988775661	0.989793435	0.987861554	0.988511523	0.98891383	0.989745134	0.988912146	0.987926265	0.99002064	0.988915743	0.987400791	0.987122315	0.987508761	0.988780789	0.989844541	0.989669114	0.956649011	0.98847193	0.98796178	0.987299559	0.989232116	0.987744224	0.987767938
GCF_002861445.1	0.988703282	0.987483202	0.987638107	0.957087992	0.986923662	0.987773314	0.986574673	0.988025689	0.986474668	0.987447308	0.987507985	0.98677225	0.987086392	0.956638616	0.987126991	0.956790089	0.988293891	0.987917296	0.987346337	0.987425794	0.987028186	0.988142399	0.987663458	0.957375449	0.986708801	0.986691097	0.986245894	0.987894673	0.986779058	0.987589948	0.986687413	0.988692943	0.987025187	0.987150297	0.988542282	0.987548459	0.98683421	0.987343562	0.986914863	0.987802432	0.98743524	0.987122518	0.956735181	0.987893727	0.986899369	0.986381379	0.987336065	0.98801429	0.987690373
GCF_900157065.1	0.955581062	0.956483493	0.957218796	0.982893166	0.957181421	0.956747265	0.957067376	0.957731833	0.957558309	0.957329006	0.957245062	0.957149425	0.957430509	0.999919272	0.956819069	0.99989998	0.957618922	0.957772806	0.956575606	0.956697241	0.957164004	0.955718612	0.95783578	0.983904945	0.955764629	0.956846576	0.957484244	0.95587521	0.956743267	0.956949175	0.957285456	0.957322576	0.956304904	0.957813337	0.957504196	0.957173844	0.956808286	0.957677835	0.956728789	0.956603665	0.958076065	0.957605255	0.999969593	0.957188028	0.956834772	0.957583789	0.957027493	0.957609359	0.956579051
GCF_005844115.1	0.988487437	0.988192812	0.987755396	0.957406835	0.988610719	0.98863965	0.987613389	0.987620452	0.988235635	0.987193998	0.987472473	0.987897771	0.988446278	0.957364358	0.988845584	0.957448229	0.988754856	0.986943586	0.987133928	0.988122614	0.98787785	0.988562474	0.987244664	0.957628842	0.988587111	0.987051395	0.987248339	0.98847319	0.987875411	0.988124746	0.987377649	0.989308925	0.987823558	0.987467435	0.988103491	0.98739739	0.988560524	0.9879053	0.987861285	0.987924395	0.988377046	0.987519436	0.957471745	0.988350095	0.98802676	0.986817577	0.988046367	0.988363404	0.988631319
GCF_000730055.1	0.988589177	0.98716586	0.98799973	0.956343506	0.989185783	0.986782236	0.986576838	0.987586888	0.986157171	0.986712838	0.987614978	0.986397031	0.986547394	0.95709609	0.987239506	0.957272463	0.988095584	0.986741096	0.986933976	0.98638681	0.987971818	0.98724494	0.986646393	0.956249833	0.987077361	0.986256047	0.986180136	0.98779176	0.988808163	0.98643505	0.986186196	0.989064558	0.987322003	0.987216258	0.987044205	0.988154349	0.987389034	0.986982529	0.986865759	0.987927184	0.987761375	0.987387465	0.957193064	0.986641448	0.987242278	0.986272961	0.98629491	0.985923174	0.987128905
GCF_004333365.1	0.987581251	0.98790263	0.988080388	0.956629629	0.988702544	0.988313692	0.988481536	0.987973071	0.988621684	0.988682424	0.987201871	0.988841888	0.988047641	0.956770915	0.988478751	0.956956381	0.988055882	0.987592115	0.988198507	0.988641817	0.996409653	0.988919752	0.987946712	0.95683003	0.988151787	0.987772223	0.988519017	0.987840982	0.987038931	0.988703816	0.988677796	0.990135965	0.987895131	0.988452872	0.987500948	0.987861732	0.98859766	0.988062054	0.988696359	0.987201628	0.989059872	0.988009508	0.956889982	0.989234237	0.987476752	0.988109049	0.988413292	0.988608644	0.988467007
GCF_009896525.1	0.989258367	0.988109385	0.988948812	0.957209514	0.988928265	0.988304458	0.98771974	0.988656051	0.987753689	0.988029509	0.988821258	0.987523639	0.988950117	0.956599261	0.988018157	0.956646381	0.988856348	0.989064384	0.988246053	0.987293095	0.987260435	0.988381429	0.988697115	0.957323645	0.988527573	0.987604211	0.988115803	0.988497225	0.986970922	0.986744828	0.986875903	0.989985159	0.98822825	0.987479113	0.988495123	0.98779322	0.987034502	0.987779255	0.98815037	0.988359842	0.988350445	0.989507857	0.956677855	0.988259595	0.987901348	0.986715168	0.988144038	0.988163724	0.988297532
GCF_004333715.1	0.987133161	0.987880691	0.988724165	0.957967921	0.987779582	0.987436543	0.988062155	0.986423351	0.988307805	0.987890841	0.987005136	0.987121701	0.988215649	0.95698803	0.987536931	0.957024592	0.987311229	0.988074873	0.986709668	0.988366089	0.988947033	0.986840006	0.987474397	0.958286615	0.986055174	0.987710978	0.988507092	0.988132876	0.987973813	0.988644725	0.988118898	0.988442459	0.987862541	0.988101731	0.986776951	0.987040013	0.987326788	0.987877595	0.98786669	0.987450488	0.987757144	0.987754822	0.957038239	0.988252489	0.987271357	0.988004628	0.988319789	0.987811686	0.988402459
GCF_004333115.1	0.987672723	0.987500213	0.987337468	0.957364058	0.988444211	0.98824169	0.987268067	0.988077738	0.987982826	0.98890852	0.987836879	0.988582481	0.988359925	0.958405083	0.987907352	0.958504042	0.987436134	0.987151665	0.987799276	0.988339286	0.988117252	0.988357282	0.987995865	0.957412122	0.988113935	0.988086153	0.988527568	0.987983861	0.986938194	0.9881866	0.988254115	0.989126093	0.987702979	0.987724279	0.986581392	0.986573243	0.987888639	0.987822214	0.987554886	0.986808557	0.988429268	0.987296231	0.958473282	0.988441447	0.987057537	0.987379371	0.988126645	0.987584936	0.988326722
GCF_002833035.1	0.989742801	0.98920621	0.989183918	0.956674659	0.990452239	0.988927412	0.988359934	0.989247555	0.988891904	0.988562638	0.988482148	0.98872098	0.9894109	0.957375234	0.988812461	0.957429177	0.989682104	0.988776686	0.988579175	0.988989664	0.98895292	0.989089046	0.988823927	0.956355637	0.991049305	0.988116873	0.988783732	0.989634801	0.98870855	0.988660096	0.988412196	0.990944179	0.990239938	0.988112633	0.988407304	0.988365452	0.989582269	0.98921045	0.988841515	0.989084508	0.988783589	0.989959079	0.957471878	0.989738629	0.989190772	0.98777053	0.989192399	0.988314016	0.988956278
GCF_014898215.1	0.989650727	0.989894381	0.989023222	0.957189764	0.988390774	0.98936837	0.988164245	0.988649131	0.987800148	0.987789543	0.988786069	0.988809652	0.989897222	0.958029589	0.988628394	0.957823481	0.989442222	0.987906436	0.987955153	0.988975026	0.987732851	0.988723918	0.988018685	0.957067935	0.9884153	0.988025879	0.98865171	0.988730245	0.987967348	0.98772354	0.988440282	0.989782597	0.988481883	0.988538183	0.9886953	0.988228203	0.987686896	0.987613998	0.988024806	0.988982228	0.988276587	0.988802677	0.95792323	0.988902198	0.987938193	0.98661058	0.989660389	0.988919156	0.988509668
GCF_003465095.1	0.987204611	0.988589138	0.988701828	0.956686546	0.987493468	0.987195309	0.986983315	0.986760153	0.987402252	0.986994902	0.988730782	0.987823846	0.988967182	0.954846815	0.988115543	0.955047474	0.987576041	0.986501717	0.989309686	0.987773761	0.987237593	0.987321645	0.988790796	0.957423296	0.986695188	0.987061402	0.987870367	0.989162363	0.987570825	0.987846562	0.987777127	0.98925974	0.988362464	0.987331398	0.989333566	0.988409827	0.987680284	0.987177479	0.98683012	0.98801499	0.988837456	0.988634421	0.954978115	0.987987626	0.986759247	0.98735652	0.988685762	0.987536148	0.987336543
GCF_000261245.1	0.987665696	0.986668203	0.988325209	0.957899494	0.989272193	0.986012291	0.98694313	0.987222477	0.986493223	0.986300539	0.98781791	0.985455081	0.986851171	0.955939544	0.987056821	0.956197297	0.987748283	0.987328132	0.986177108	0.986022281	0.987966705	0.985984772	0.986905054	0.957941327	0.986214296	0.985415251	0.986211348	0.988365287	0.988325625	0.986517584	0.985848142	0.988249157	0.987329891	0.987399611	0.987296932	0.987548117	0.987455156	0.987396726	0.986847896	0.987097177	0.987547391	0.98700005	0.956034337	0.986840395	0.987193567	0.986456555	0.986671423	0.986630278	0.987328455
GCF_003370035.1	0.987108284	0.987941925	0.986963449	0.9563136	0.987692628	0.986586451	0.986429146	0.987056592	0.986776153	0.986437418	0.987452177	0.987992097	0.987986319	0.956716367	0.987695668	0.956863234	0.987336561	0.986042584	0.988740645	0.987059685	0.987254709	0.987792719	0.987984011	0.956556035	0.988002664	0.986164912	0.987143716	0.98815579	0.986752499	0.98803981	0.987756736	0.988705699	0.988212981	0.985900185	0.988143412	0.989147126	0.986777905	0.986753216	0.98707842	0.98826175	0.989176114	0.988186813	0.956841599	0.988427824	0.987200756	0.986052919	0.988231016	0.986607094	0.98666914
GCF_003457975.1	0.988989166	0.988323859	0.988271389	0.956178353	0.988817441	0.987557159	0.986873129	0.987421057	0.98712083	0.987721243	0.988810104	0.988175311	0.989311736	0.956437804	0.988022825	0.956569093	0.987899616	0.987140572	0.988657056	0.987324917	0.987402208	0.988351313	0.987748263	0.955977411	0.988896608	0.987231455	0.987553281	0.989389789	0.987883672	0.987349883	0.988357531	0.990226872	0.989421043	0.987416414	0.98765108	0.988024919	0.988211085	0.987235246	0.987424201	0.989978575	0.988427321	0.988765324	0.956539885	0.989021003	0.987666337	0.987468646	0.987711669	0.98707835	0.988284136
GCF_015667915.1	0.987155924	0.98751733	0.9884847	0.95705648	0.987619894	0.986734105	0.986475873	0.98652528	0.986290356	0.98666561	0.987041696	0.985735695	0.986466575	0.956234063	0.986859679	0.956397526	0.987038225	0.987425782	0.986990737	0.986903143	0.986941067	0.986443616	0.987033631	0.95714489	0.985639152	0.986218529	0.98665203	0.986596566	0.986168995	0.987024362	0.985568783	0.988477393	0.986859741	0.987377556	0.988172747	0.986180183	0.986064233	0.986197513	0.986951325	0.986886714	0.986609568	0.987683671	0.956303086	0.986746513	0.987240152	0.985729712	0.986299092	0.994005883	0.987560726
GCF_004334145.1	0.987246748	0.989024846	0.98886817	0.95723544	0.987882749	0.988350007	0.988107714	0.987126015	0.988627299	0.987930965	0.987162323	0.988127657	0.988648661	0.958327544	0.987609245	0.958379004	0.987718488	0.987882611	0.988185548	0.98883934	0.98900531	0.987830997	0.98892651	0.958697041	0.987435855	0.987230039	0.988358861	0.988047078	0.98679952	0.989313989	0.988443387	0.989001416	0.987460353	0.988267606	0.988695359	0.987792067	0.986865561	0.988187559	0.988681876	0.987268294	0.987971906	0.988983023	0.958403984	0.988562567	0.98737998	0.988075092	0.98873573	0.988900114	0.98788632
GCF_000158015.1	0.892441635	0.893412555	0.895104245	0.901642325	0.892879256	0.896053253	0.895167678	0.896100635	0.894315067	0.893033157	0.891630511	0.894115649	0.892844186	0.901245063	0.894848906	0.901528834	0.895474562	0.896213213	0.891704483	0.895128338	0.892924316	0.892942516	0.894727917	0.90148446	0.891508019	0.895083648	0.89207487	0.890808944	0.893468077	0.893809544	0.892724107	0.891438404	0.893549675	0.895436376	0.895207447	0.893811946	0.893978865	0.893031459	0.894689501	0.892701924	0.892827957	0.894401621	0.90121476	0.89488181	0.895130869	0.893051113	0.895329591	0.893631453	0.8931348
GCF_005844715.1	0.988124789	0.988348051	0.989107014	0.957588896	0.987830988	0.9886869	0.98820279	0.98820157	0.988225372	0.988592034	0.987646173	0.987792756	0.988547057	0.957386364	0.987604247	0.957432579	0.988370924	0.988919943	0.987616496	0.988061311	0.988298606	0.987596825	0.98891963	0.957985717	0.987084019	0.987307802	0.988401682	0.986142567	0.98706759	0.988150897	0.987389424	0.989173743	0.988014191	0.98851698	0.98816557	0.986629341	0.988074398	0.987325127	0.988105731	0.987011486	0.987485238	0.988277673	0.957477189	0.987672342	0.988270257	0.987370914	0.988109601	0.988689898	0.987838772
GCF_004334865.1	0.98700462	0.987465485	0.987008265	0.95749525	0.987282242	0.987546912	0.986555858	0.987192022	0.987158229	0.987582052	0.986770042	0.986355917	0.98702408	0.957673658	0.988087613	0.957760877	0.987105545	0.985950611	0.98606222	0.98779663	0.98732089	0.987202435	0.986128425	0.957446577	0.987374548	0.986989826	0.987718415	0.987296624	0.986827517	0.987740774	0.986018085	0.988087357	0.987576581	0.986775023	0.986032188	0.986269583	0.987090723	0.986871244	0.986378449	0.986632336	0.986758263	0.987404625	0.957746135	0.987853392	0.986830559	0.986363261	0.987846892	0.986394044	0.987585011
GCF_004332765.1	0.987797579	0.988325349	0.988952778	0.95708391	0.988429393	0.988784192	0.98861811	0.988678638	0.988755415	0.989616018	0.988663593	0.988812079	0.98871104	0.957262874	0.988417398	0.95742872	0.988441453	0.987925766	0.987795359	0.988491926	0.989195653	0.988212501	0.987960493	0.957369145	0.988007719	0.987876506	0.988963902	0.988123756	0.987831428	0.989031521	0.988738341	0.988679902	0.988081632	0.98885053	0.987616144	0.987061364	0.988324414	0.987855876	0.988404672	0.987820557	0.988314387	0.988027521	0.957390557	0.988106371	0.987906679	0.988134814	0.98869069	0.987990914	0.988885216
GCF_003465545.1	0.98921876	0.988574399	0.988560561	0.957063991	0.989546079	0.987915889	0.986890264	0.98812538	0.987453531	0.987113598	0.988672128	0.987853302	0.988263367	0.956759592	0.986859644	0.956768055	0.989299921	0.987416917	0.988841249	0.987299281	0.987157206	0.988709816	0.988149127	0.957109049	0.989364268	0.986774922	0.987642725	0.988636258	0.987338287	0.987468269	0.987483395	0.989557343	0.990375386	0.986322979	0.988861575	0.988217199	0.986787726	0.987187352	0.986899919	0.991261353	0.989361021	0.98935608	0.956821228	0.988601989	0.98718619	0.985878218	0.987669914	0.987294835	0.988035919
GCF_002833285.1	0.987265154	0.98829157	0.989376209	0.956855859	0.988732832	0.988229452	0.987577406	0.990140484	0.987989157	0.987440785	0.987195114	0.987392521	0.987078969	0.956125215	0.987940242	0.95624611	0.98967301	0.989875431	0.986998224	0.988664955	0.988426354	0.987657949	0.987575341	0.95734832	0.989081727	0.987885314	0.988226059	0.98789027	0.988131339	0.988392032	0.987294737	0.989672828	0.988227807	0.987761338	0.987638288	0.987042867	0.988987887	0.991326394	0.987784679	0.987389608	0.987945827	0.987896856	0.956252488	0.988451936	0.988123814	0.987934609	0.987655844	0.988902404	0.987985919
GCF_003437715.1	0.987168913	0.987488218	0.988115041	0.956548155	0.987324814	0.987365698	0.986650574	0.986976845	0.986729935	0.985758696	0.987488565	0.98696206	0.987331156	0.954786899	0.986637808	0.954898566	0.988964399	0.986994548	0.988619132	0.986559307	0.985378792	0.986965092	0.987298499	0.956346044	0.986248228	0.98708029	0.986846738	0.988517261	0.987177974	0.986922304	0.986401871	0.988694906	0.990646848	0.986434053	0.988055144	0.987932808	0.986782365	0.986242896	0.98615254	0.990914552	0.988846415	0.98892335	0.954923149	0.986874618	0.988300392	0.98462569	0.986460631	0.986609027	0.986744915
GCF_000741625.1	0.965795199	0.966706838	0.967278083	0.962979159	0.967150982	0.966834041	0.967876179	0.967700774	0.967840059	0.967242043	0.965542959	0.96747539	0.965982726	0.962788518	0.968002718	0.962788627	0.967698175	0.968089774	0.965918041	0.967576794	0.967361664	0.965906395	0.967231674	0.963163595	0.96678205	0.965897226	0.966848197	0.96612193	0.966742376	0.968338599	0.966679359	0.966063278	0.966272202	0.968180137	0.967129059	0.966438632	0.966885548	0.968226241	0.967216067	0.965390652	0.967052766	0.967079464	0.96277335	0.966192876	0.967008217	0.968425412	0.968066163	0.968841956	0.966144369
GCF_001595465.1	0.988180684	0.987855129	0.988927942	0.956510894	0.990450309	0.988413883	0.987995073	0.988462667	0.988213217	0.987026939	0.988450548	0.988595197	0.988986616	0.954844346	0.989442445	0.955066733	0.988332087	0.988584077	0.98805989	0.98785099	0.988050887	0.987727162	0.989468733	0.95648444	0.988074914	0.987613349	0.988424216	0.989795318	0.988325005	0.98883876	0.988045678	0.989598907	0.988864655	0.987486984	0.988672033	0.988712854	0.988100722	0.987768484	0.987284082	0.988665405	0.988941864	0.989161218	0.954939599	0.989184442	0.987859808	0.987599414	0.989188387	0.98849807	0.988314548
GCF_000825045.1	0.955551066	0.956459358	0.957196083	0.982949682	0.957174833	0.956679512	0.957074469	0.957706104	0.957533362	0.957300594	0.957250484	0.957309146	0.957391986	0.999946051	0.956799114	0.99990918	0.9577039	0.957829686	0.956613936	0.956636521	0.957150777	0.955699216	0.957842889	0.983941979	0.955720272	0.956802514	0.95745744	0.955823052	0.956729774	0.956890734	0.957276674	0.957277731	0.956285526	0.957746003	0.957504663	0.957187749	0.956784357	0.95759287	0.956699079	0.956628826	0.958100705	0.957587589	0.999977406	0.957106586	0.956842681	0.957508947	0.956975585	0.957571626	0.956488734
GCF_003436595.1	0.98814905	0.989022082	0.988349294	0.955727917	0.988656436	0.987892083	0.987360944	0.987003457	0.98777229	0.987126041	0.988960837	0.988744388	0.988563227	0.956575307	0.988549918	0.956853293	0.988127686	0.987071521	0.989741005	0.987644707	0.987736442	0.988820844	0.988452996	0.955912786	0.988597763	0.987591494	0.988133418	0.988703944	0.987772342	0.988493281	0.988352929	0.989773104	0.990297861	0.986593644	0.988482655	0.988834557	0.986838611	0.986636666	0.987034427	0.990521428	0.989856375	0.989739908	0.95674199	0.988857319	0.987964717	0.987236113	0.988881621	0.987385276	0.987755494
GCF_004334035.1	0.988210536	0.988370378	0.988004263	0.957651351	0.98919382	0.988268079	0.988340883	0.988370249	0.988178265	0.987888558	0.988282007	0.988472695	0.988415103	0.95743257	0.987861429	0.957461071	0.988423578	0.987516967	0.988169868	0.988294281	0.988435612	0.988169373	0.988832553	0.957205333	0.988536037	0.987399557	0.988102562	0.986948131	0.986277945	0.987973629	0.987369849	0.988741738	0.98794921	0.987715403	0.987618538	0.986552963	0.98748603	0.987491203	0.987338062	0.987293028	0.988799213	0.988855291	0.95750055	0.989292485	0.98742538	0.98713763	0.988636375	0.987485082	0.988203704
GCF_004333045.1	0.985300159	0.986720398	0.986541969	0.957411583	0.985946255	0.986074436	0.986519147	0.986387142	0.986281786	0.987283003	0.985992748	0.985689579	0.985811324	0.956012907	0.985752974	0.956311867	0.986551452	0.986517524	0.98528932	0.986910553	0.987777544	0.985246741	0.98599592	0.957318347	0.98516159	0.985096668	0.986104192	0.985613423	0.985019138	0.986463249	0.985151444	0.987006538	0.986356933	0.985939428	0.986300011	0.985756158	0.986209525	0.986347113	0.986367825	0.985403309	0.986307468	0.986215787	0.95612044	0.98623892	0.985997094	0.986170968	0.986215341	0.986524918	0.98595806
GCF_015671435.1	0.98830512	0.987428181	0.987888443	0.956791203	0.988763151	0.98744423	0.986774549	0.988875264	0.986437848	0.98747778	0.988017709	0.986453569	0.986987117	0.95669671	0.987729612	0.956904487	0.988057796	0.987468885	0.986414971	0.986489209	0.988403404	0.98738333	0.987401077	0.957461539	0.987550697	0.986987877	0.986980235	0.986984304	0.986461193	0.986225952	0.986365305	0.989076333	0.987073036	0.986607007	0.987740769	0.986959082	0.987216436	0.986686633	0.988242462	0.987118955	0.986597658	0.987598033	0.956800224	0.987142065	0.987492542	0.986752876	0.986283083	0.98786228	0.987649012
GCF_002075935.1	0.971870219	0.970930565	0.971599226	0.956399984	0.971721928	0.970353115	0.97069029	0.971409748	0.97069027	0.97062946	0.971622736	0.970380964	0.970686188	0.955125347	0.970755091	0.955090015	0.971180556	0.971042153	0.970552042	0.970482394	0.971024188	0.971062413	0.97156724	0.956214563	0.970369174	0.970303068	0.970973336	0.970912083	0.970822717	0.970049641	0.969978574	0.971704798	0.970138619	0.97050138	0.971562344	0.971470832	0.970894145	0.97063883	0.970544956	0.971635233	0.971468603	0.970967723	0.955202441	0.970908225	0.971113049	0.97003945	0.970427099	0.970704481	0.971170666
GCF_902505535.1	0.9586455	0.959326157	0.96004881	0.982191604	0.958931316	0.958908284	0.958691499	0.959669183	0.960103332	0.959416193	0.959174269	0.959588397	0.959636515	0.982537189	0.960180666	0.982664638	0.95982393	0.960073345	0.959168258	0.958790561	0.959078104	0.95965977	0.959976236	0.982577567	0.959903467	0.959591573	0.960637995	0.958829414	0.959346631	0.959523735	0.960146544	0.959467922	0.959391771	0.959611382	0.958146464	0.95922277	0.959484558	0.960136096	0.959634183	0.958148651	0.960692718	0.958817757	0.982644495	0.959118693	0.959529031	0.959252053	0.958912532	0.958831351	0.958817307
GCF_004334545.1	0.9867973	0.987632329	0.988200951	0.956620724	0.988737854	0.988126341	0.988328056	0.988108164	0.988186397	0.988481566	0.987789868	0.987958093	0.987846178	0.955591544	0.986821478	0.95576721	0.98781628	0.987804786	0.98829638	0.988646561	0.9888294	0.987238844	0.987538075	0.956104804	0.986154662	0.986769147	0.987799844	0.987604105	0.985637381	0.988422303	0.987674069	0.989526353	0.987580367	0.987952071	0.98753304	0.987049708	0.987070517	0.987950519	0.98754146	0.98746916	0.987827323	0.988595268	0.955684447	0.988287132	0.986701261	0.986646826	0.987786681	0.987237483	0.988446639
GCF_004332725.1	0.987870171	0.988299485	0.988080815	0.957565691	0.987704697	0.987230684	0.986947649	0.986807251	0.98758706	0.986659416	0.987830771	0.988450684	0.988263749	0.957615044	0.987150842	0.957645735	0.987702713	0.986695122	0.987047914	0.987566011	0.987467492	0.987721208	0.988046784	0.958169561	0.987809925	0.987047515	0.98747603	0.987061011	0.987210978	0.98799796	0.987783641	0.988762713	0.987313379	0.987364087	0.987567629	0.986307672	0.987363041	0.986934209	0.987818123	0.986308158	0.987462467	0.987861897	0.95769222	0.988330369	0.98839362	0.986674343	0.987688636	0.988681486	0.987885362
GCF_000730045.1	0.989966851	0.988332167	0.987598099	0.957038068	0.990701753	0.98708194	0.987312448	0.988455891	0.986973917	0.987217576	0.989145273	0.988162621	0.988800118	0.956573543	0.988339047	0.95668185	0.988424065	0.987510182	0.988678208	0.98713651	0.987362367	0.989535455	0.988718745	0.956767242	0.988224338	0.986882914	0.986936891	0.990179753	0.987787541	0.988144343	0.988353466	0.99003824	0.987861688	0.986516774	0.988707057	0.990170979	0.987052623	0.987222052	0.986742777	0.988927963	0.989065674	0.988929466	0.95661368	0.988380293	0.986777895	0.986440226	0.987791949	0.987061603	0.987914071
GCF_902505435.1	0.987850076	0.988095358	0.988343546	0.956787632	0.989680741	0.988362382	0.987894292	0.98879177	0.988100125	0.987865949	0.988692116	0.98782513	0.98813771	0.956155299	0.988545361	0.956175795	0.988341243	0.98754571	0.987276112	0.98766108	0.988043175	0.987865898	0.988226777	0.956418233	0.988025546	0.98842488	0.987855773	0.98892304	0.987929917	0.987640105	0.98763586	0.990120983	0.988366527	0.987750217	0.988149456	0.987759109	0.988056312	0.987524285	0.987562971	0.988187272	0.988509545	0.98872399	0.956222477	0.988796467	0.98804794	0.987188617	0.988159337	0.987976954	0.988547722
GCF_902167545.1	0.971769908	0.971744882	0.971712076	0.956150262	0.971199466	0.970617173	0.970669186	0.971186803	0.971517597	0.970457459	0.971289949	0.970769668	0.971118064	0.955926207	0.971437759	0.956010224	0.971816219	0.971181092	0.970812146	0.97060556	0.971068754	0.970769802	0.971708559	0.955680282	0.970720928	0.970808902	0.971796843	0.971467731	0.971844146	0.970278164	0.970537777	0.971857318	0.971051458	0.970541394	0.971379077	0.971237142	0.971751741	0.970802277	0.97097779	0.972105248	0.971929851	0.970744716	0.956013073	0.971032724	0.971432669	0.970507969	0.97097948	0.971286919	0.971108703
GCF_001686245.1	0.989820637	0.989678827	0.989061129	0.956472602	0.988711906	0.988109711	0.987455489	0.988458018	0.988579534	0.988023325	0.988922124	0.988544533	0.988625168	0.95585427	0.987659823	0.95592515	0.989074372	0.988781004	0.988733446	0.990018553	0.988517236	0.989161199	0.988203386	0.956647801	0.988387567	0.988403534	0.988389093	0.988755854	0.987710977	0.987904156	0.988664823	0.990178019	0.988664652	0.988334459	0.988954032	0.988339483	0.987653058	0.988051077	0.98781026	0.989059029	0.989342132	0.988826233	0.955943555	0.988939935	0.988528292	0.987099468	0.988351537	0.988220258	0.988781324
GCF_003467905.1	0.989687249	0.989127703	0.987697117	0.956414185	0.989066285	0.98764433	0.987625336	0.988197409	0.987783555	0.987580573	0.989283647	0.988962241	0.988748228	0.9571151	0.989363238	0.957213652	0.988723413	0.987390271	0.988706719	0.987810794	0.988143283	0.989273139	0.9881908	0.956507922	0.989108761	0.98718841	0.987550483	0.989623378	0.988142613	0.987816165	0.989339699	0.9904937	0.990065979	0.987607372	0.988697411	0.989334326	0.98876916	0.987678087	0.987465933	0.99139288	0.989512662	0.989058969	0.957146929	0.989526887	0.988126537	0.987567683	0.988500132	0.988059208	0.989032051
GCF_003467395.1	0.989236358	0.988812605	0.988220822	0.956034994	0.988846265	0.987704216	0.987428581	0.988004848	0.986783712	0.987428579	0.989338332	0.98868329	0.989308998	0.956153949	0.988128017	0.956215236	0.988554828	0.988158064	0.99016678	0.987677768	0.987417141	0.988990491	0.988268106	0.955763285	0.988957199	0.986979084	0.98786955	0.989108352	0.987164828	0.987264448	0.988146352	0.990251157	0.989803135	0.987278874	0.988660595	0.988336153	0.987622713	0.987251729	0.986846672	0.990715549	0.989706392	0.992085763	0.956171428	0.988793487	0.987871364	0.987099499	0.987875131	0.987419133	0.988190149
GCF_003437455.1	0.988374956	0.989368821	0.98819637	0.956720623	0.989658456	0.988946521	0.987789478	0.987994021	0.98812077	0.987570139	0.988613732	0.988851462	0.98935316	0.957007511	0.989044448	0.957083373	0.988338885	0.987946492	0.989480509	0.989350262	0.988658788	0.98939706	0.988959213	0.956803278	0.988726108	0.987375106	0.987928024	0.989650753	0.98743872	0.988644818	0.988616639	0.989509773	0.989927136	0.98744943	0.989444364	0.988855048	0.987729367	0.987545873	0.987400919	0.989603422	0.990551605	0.990445129	0.95709001	0.989735755	0.987299905	0.987708191	0.989511503	0.988659886	0.988351563
GCF_000226175.1	0.893088608	0.894891722	0.895006648	0.901264723	0.893217063	0.897391037	0.898895078	0.896876819	0.896037977	0.894851878	0.894675787	0.895531988	0.892268541	0.899888819	0.895828234	0.899943974	0.897822893	0.89557656	0.893374426	0.895159658	0.895167186	0.894238067	0.895867934	0.90178417	0.895134422	0.897400554	0.894070444	0.891533133	0.895928014	0.894774988	0.892484091	0.893079394	0.894722213	0.897199634	0.895088754	0.894785578	0.895291066	0.895137457	0.89524001	0.893114968	0.893312434	0.895298974	0.899825704	0.895865418	0.894272714	0.893456665	0.89631508	0.895205024	0.89546299
GCF_001446275.1	0.988776432	0.987936879	0.98883656	0.955855352	0.990239791	0.988015056	0.987348931	0.98848377	0.987553326	0.987085431	0.988101941	0.988047571	0.988180785	0.954185059	0.988219286	0.954543818	0.98921463	0.988193792	0.98777405	0.987106436	0.987509571	0.987526564	0.988514944	0.955716782	0.987475075	0.987100209	0.988203546	0.989369484	0.987945503	0.987786123	0.987852783	0.989848401	0.987980235	0.988087352	0.987893286	0.988634904	0.987714302	0.987395515	0.98697531	0.988802508	0.988949651	0.988329783	0.954380365	0.988147539	0.988385292	0.986282824	0.987831639	0.987104872	0.988244749
GCF_004333575.1	0.988388432	0.987771862	0.988242056	0.957016539	0.987406941	0.987433769	0.987675292	0.987008013	0.988411145	0.98769276	0.986666935	0.987772352	0.988193459	0.957330247	0.987555153	0.957365296	0.988445884	0.987422369	0.987533874	0.9885116	0.988304534	0.987629656	0.988087569	0.957541855	0.987842369	0.987290715	0.988448571	0.988465177	0.988236713	0.988685662	0.98758311	0.989599794	0.988120154	0.988833364	0.987041541	0.987229097	0.987782898	0.988338254	0.987081698	0.988064077	0.987877135	0.987600379	0.957385514	0.987920452	0.987764194	0.98792124	0.988013149	0.988151007	0.987837881
GCF_009728915.1	0.988596291	0.988572305	0.988075147	0.956272425	0.988838577	0.988100615	0.987275492	0.987765177	0.986687183	0.987314661	0.988736043	0.987823367	0.988763966	0.956877283	0.987899528	0.956786499	0.988381722	0.987289299	0.987987503	0.987046777	0.987879151	0.988346922	0.987943482	0.956421335	0.988662368	0.987089624	0.988205456	0.988972618	0.98724398	0.987169334	0.987761319	0.990027843	0.98994427	0.986952026	0.988069549	0.98835582	0.987534856	0.986895445	0.987264518	0.990068469	0.988486849	0.98951322	0.956712245	0.989198016	0.987190878	0.986632475	0.987392635	0.987058519	0.988449294
GCF_900157095.1	0.988785015	0.989259886	0.9888157	0.957685732	0.988315972	0.988048289	0.98738358	0.987641373	0.988171897	0.98752212	0.98772947	0.98803415	0.989511283	0.95670952	0.988230195	0.956791353	0.988410668	0.987314737	0.98790752	0.988667199	0.988427546	0.988298302	0.988036451	0.957545373	0.98807946	0.987434835	0.987846164	0.988501734	0.987744913	0.988777745	0.987760845	0.989140742	0.988180068	0.988149676	0.988454967	0.988258502	0.98814499	0.987610849	0.988237036	0.988026789	0.988893187	0.988111955	0.956741961	0.988289622	0.988586763	0.987199785	0.987796553	0.9884835	0.987663965
GCF_002833015.1	0.990058311	0.989117689	0.988051185	0.956610531	0.990120243	0.989143562	0.988044681	0.989450607	0.988125723	0.987943765	0.988653407	0.988734624	0.988475259	0.957163764	0.988767516	0.957276705	0.989846941	0.98781928	0.988080039	0.988208455	0.988486235	0.988963598	0.988112277	0.95666963	0.989533673	0.987929244	0.987870825	0.989614452	0.988140357	0.988910366	0.987879651	0.990477213	0.988530439	0.987767172	0.987968936	0.988935733	0.988586755	0.988111489	0.988322626	0.98820062	0.988098637	0.988693118	0.957277859	0.989234261	0.988411668	0.987100684	0.988788448	0.988787516	0.988156285
GCF_004334075.1	0.987660529	0.98801227	0.987995665	0.957786002	0.987560004	0.987789704	0.987597846	0.98783034	0.987892909	0.987184604	0.987231354	0.987271158	0.987883948	0.958283827	0.98854532	0.958307755	0.98758621	0.986877925	0.986941469	0.988633479	0.988161599	0.988323576	0.986331608	0.957684635	0.987229692	0.987136158	0.98716389	0.987463114	0.986752431	0.988374629	0.98788749	0.988464598	0.987310726	0.987548379	0.987112337	0.987248461	0.988084498	0.987204847	0.987424609	0.986428788	0.986832959	0.987632546	0.958379226	0.988458695	0.986928086	0.98689068	0.987128691	0.987537609	0.988063571
GCF_004332925.1	0.989173708	0.988718081	0.98890815	0.956965464	0.988543164	0.989026734	0.987823112	0.987723486	0.988293898	0.988251663	0.988797924	0.990068911	0.989346467	0.957683783	0.989407006	0.957769097	0.988176541	0.988040424	0.988786133	0.988957628	0.988288169	0.988815856	0.98895987	0.957583054	0.988595461	0.988792484	0.98906971	0.988967494	0.98833155	0.989085942	0.989292589	0.98977369	0.988979285	0.988299467	0.988302606	0.988850586	0.988739375	0.987699568	0.988332024	0.988175353	0.989330225	0.988734161	0.957778993	0.989199342	0.988208303	0.988658183	0.98928171	0.988916439	0.988633269
GCF_000220135.1	0.89209415	0.894193251	0.896007089	0.899561201	0.89340451	0.894904492	0.899128715	0.895433263	0.898086114	0.892667901	0.89436253	0.896874154	0.892732444	0.902172618	0.895223269	0.902072486	0.895049119	0.894788436	0.893820417	0.89553896	0.896998332	0.893071958	0.895936901	0.899964491	0.894018838	0.895674716	0.892992288	0.891836531	0.895570639	0.894229246	0.892747724	0.893846358	0.894081506	0.897474738	0.893148479	0.893652124	0.893139415	0.894012932	0.893298488	0.89268562	0.893449218	0.895808502	0.901920505	0.895836466	0.894052619	0.892144688	0.893803887	0.892870185	0.892887037
GCF_004334515.1	0.987231963	0.987718504	0.987753945	0.956704541	0.987292367	0.987244322	0.987066692	0.987281617	0.988923199	0.987473046	0.986979704	0.987404471	0.988399754	0.957654814	0.987179438	0.957853267	0.986911298	0.987517378	0.986715269	0.988189754	0.987835295	0.987362106	0.987661898	0.95853059	0.987310942	0.987825562	0.987760843	0.987398281	0.985967291	0.988298453	0.987761721	0.987862878	0.987302023	0.98775789	0.987224279	0.986232855	0.986142122	0.987485922	0.98750733	0.986489889	0.986548228	0.988960258	0.957763471	0.988397851	0.986122508	0.987485022	0.988751126	0.987944754	0.987807045
GCF_004332635.1	0.98783511	0.987534142	0.988653601	0.956632396	0.987146411	0.986581365	0.987224833	0.987095209	0.98718638	0.987335551	0.986056266	0.986385268	0.987157559	0.955923945	0.987514834	0.956050078	0.987013353	0.987677375	0.987048673	0.986989457	0.987558306	0.987320758	0.986579436	0.95702122	0.98644193	0.987388343	0.98764494	0.98738648	0.987015146	0.987535525	0.986445195	0.989180091	0.987321587	0.987606146	0.986749117	0.986957199	0.98800245	0.987117582	0.986832576	0.98746225	0.988107322	0.987092152	0.956015541	0.988226588	0.987762887	0.986573006	0.986582425	0.987340766	0.987164712
GCF_004332645.1	0.987522566	0.9886477	0.988445706	0.957272808	0.987127926	0.987826778	0.987965315	0.98731032	0.987751468	0.98798264	0.987890023	0.987058103	0.98782338	0.956607034	0.986939231	0.956629146	0.987611519	0.988510467	0.98728345	0.988271963	0.988000976	0.987654937	0.98750785	0.956875883	0.986789302	0.987114484	0.987959374	0.987141764	0.986639593	0.987801403	0.987152802	0.98839039	0.98728896	0.988124344	0.987705673	0.98693794	0.987145109	0.987059328	0.987031799	0.988145522	0.987492225	0.988300762	0.95672946	0.988194463	0.987409953	0.987116484	0.988291412	0.987737104	0.987714283
GCF_015669715.1	0.988153174	0.988729665	0.988780743	0.957159198	0.988399644	0.988566463	0.987687331	0.988896506	0.987572109	0.987388283	0.98811134	0.988035032	0.988144458	0.956516423	0.98866242	0.956704971	0.988769451	0.988062232	0.987168113	0.988544003	0.988454073	0.986784531	0.987350589	0.957524526	0.988126097	0.987102476	0.98781854	0.988296733	0.987938475	0.988102027	0.987407458	0.989395024	0.987960189	0.987192896	0.987883934	0.987587466	0.987944866	0.988174793	0.988382996	0.987342561	0.987806356	0.988596128	0.956630694	0.989114895	0.986986379	0.987138808	0.987906942	0.988353496	0.98853409
GCF_004332745.1	0.989106574	0.989731657	0.989123824	0.957646828	0.988448698	0.988370136	0.98816604	0.987400114	0.989477478	0.98859449	0.988067494	0.98842754	0.988615731	0.957125227	0.988811914	0.957287799	0.988327023	0.98830075	0.988419854	0.989034657	0.989228511	0.988876619	0.988508298	0.957698224	0.988132612	0.989084697	0.989492006	0.988498237	0.988713806	0.989394658	0.988770979	0.989578681	0.988525658	0.989732826	0.988352294	0.987941706	0.988121702	0.988227039	0.988486675	0.987822228	0.988314565	0.988877105	0.957235799	0.990270152	0.988149809	0.988322423	0.989059083	0.989246551	0.989359426
GCF_902505515.1	0.956424962	0.957838842	0.957775265	0.983837319	0.957570737	0.958156893	0.957865755	0.958183488	0.958338006	0.957788084	0.957401502	0.958357617	0.957598225	0.983715261	0.958338181	0.983998011	0.957663872	0.958504567	0.95699424	0.958330194	0.957212459	0.957195403	0.958644559	0.983617132	0.957566086	0.957179787	0.958583458	0.956654686	0.957823268	0.957567487	0.957752066	0.956955322	0.957266091	0.958332637	0.957532334	0.957367412	0.95719795	0.958593086	0.958069657	0.956684797	0.958291221	0.957782221	0.98378625	0.957392333	0.957642634	0.957906363	0.958206208	0.958246736	0.956840436
GCF_000825005.1	0.955606969	0.95650438	0.957223892	0.982950205	0.957201009	0.956725587	0.957113967	0.957719759	0.957580726	0.957314153	0.95725393	0.95724133	0.957454932	0.999947056	0.956810523	0.999917146	0.957701851	0.957797942	0.956623884	0.956631065	0.957187079	0.955716562	0.957883773	0.983919321	0.955765002	0.956865039	0.957492149	0.955884523	0.956777709	0.956953459	0.95731975	0.957294205	0.95631499	0.957827515	0.957462161	0.957180844	0.956812628	0.957643866	0.956714496	0.95662233	0.958086465	0.957632933	0.999985192	0.957207452	0.956870117	0.957550483	0.95702938	0.957594749	0.956583988
GCF_003458335.1	0.98959418	0.98812836	0.988577028	0.955805756	0.989437464	0.98844253	0.9874233	0.988145682	0.98750038	0.988005122	0.988883241	0.988178018	0.989369222	0.956423371	0.988094688	0.956523891	0.988214464	0.987937416	0.988907421	0.987437316	0.988082082	0.989414685	0.988347714	0.956173748	0.989135	0.987915632	0.987770698	0.989839085	0.987924112	0.987610201	0.988286361	0.990062331	0.989749598	0.987649386	0.988984793	0.98872686	0.987755086	0.987359159	0.988450958	0.99002469	0.989167817	0.989412006	0.956499789	0.988657993	0.987763308	0.986709989	0.988573868	0.9878743	0.988775565
GCF_015551415.1	0.98942552	0.988103659	0.988158778	0.956929798	0.990171789	0.987755218	0.988063351	0.987824244	0.987844095	0.987530832	0.988125629	0.988227345	0.988508918	0.957274184	0.988963361	0.95740478	0.988378483	0.987204613	0.987846288	0.98818602	0.988546999	0.9883487	0.987288058	0.956762544	0.989471018	0.987375895	0.987488926	0.990245231	0.988304821	0.988151033	0.988273006	0.99023158	0.988705482	0.987891406	0.987450438	0.988571536	0.988585696	0.987592271	0.9877935	0.988451331	0.989109197	0.988535066	0.957305317	0.988639653	0.988252356	0.987751587	0.988390793	0.987872074	0.988906684
GCF_003471245.1	0.989676861	0.989136738	0.9884377	0.956318239	0.989264067	0.986982447	0.986238139	0.987607027	0.987923845	0.986903136	0.988810474	0.98945824	0.988961272	0.956819976	0.988287633	0.956886913	0.988655592	0.986367285	0.989746866	0.987799193	0.987802984	0.989476518	0.988292887	0.956411884	0.989466518	0.987875285	0.988389186	0.990387056	0.988627449	0.988415315	0.988819962	0.99081101	0.990617365	0.988049287	0.987938114	0.989122153	0.987752425	0.987738853	0.986988379	0.99092258	0.989892575	0.99009122	0.956863099	0.989190337	0.988483117	0.986744962	0.988737676	0.988123866	0.988221314
GCF_004334355.1	0.987256211	0.9876043	0.987743738	0.956761505	0.987331133	0.987239871	0.986979508	0.987278989	0.988904978	0.987490761	0.987002546	0.987416758	0.988410689	0.957629367	0.987173804	0.957831635	0.986919739	0.987516499	0.986723644	0.988210212	0.98787054	0.987406894	0.987706455	0.958557407	0.987315963	0.987797983	0.987791473	0.987439221	0.985998899	0.988306267	0.987777273	0.987866728	0.987328311	0.987845836	0.987325748	0.986258764	0.986140354	0.987491204	0.987422672	0.986540258	0.986555912	0.989027433	0.957638576	0.988420154	0.986131346	0.987481778	0.98876479	0.988001404	0.987802145
GCF_003466505.1	0.987744653	0.98954508	0.988613431	0.95629525	0.988480844	0.98757749	0.987066262	0.987209034	0.987845981	0.98736575	0.988321456	0.987877631	0.988789162	0.955233061	0.987215139	0.955237001	0.988801934	0.986765781	0.988513902	0.988664092	0.987727477	0.98712191	0.987690151	0.956381455	0.987082248	0.987621176	0.987320907	0.989436661	0.987994787	0.988140864	0.987894403	0.989521721	0.989085255	0.987189147	0.989266137	0.987743601	0.987172761	0.987521044	0.988047221	0.988688268	0.988990037	0.989065266	0.955204127	0.988426821	0.988329516	0.986249172	0.988048839	0.988662661	0.987921411
GCF_008086305.1	0.990012099	0.989187648	0.989132071	0.95578855	0.988731897	0.989023231	0.987514977	0.987893295	0.987628779	0.987526505	0.988562401	0.989132748	0.989519359	0.956244287	0.988561811	0.95610831	0.988798933	0.988378673	0.989440306	0.988978447	0.987803675	0.989521741	0.989057499	0.956323863	0.988472869	0.988208729	0.987745722	0.989655188	0.987985046	0.987987591	0.987813381	0.990235544	0.989217917	0.988588825	0.989058156	0.988644399	0.986832532	0.987097327	0.987712065	0.988869928	0.989292209	0.988976417	0.956070894	0.988195973	0.988989201	0.986459553	0.988754866	0.988617688	0.988022414
GCF_000261205.1	0.988356203	0.987754015	0.98803942	0.957284407	0.988421786	0.987108149	0.986865242	0.987696222	0.985950932	0.986530425	0.987813596	0.985839875	0.986921735	0.955879454	0.98733447	0.956093279	0.988935342	0.986506881	0.986230554	0.98634273	0.98703741	0.985411959	0.986145262	0.956960046	0.986480705	0.986505887	0.986300473	0.988061277	0.988311752	0.986232601	0.985914952	0.988765898	0.98780005	0.986963115	0.986762841	0.987762956	0.987297998	0.987229195	0.986715552	0.98809734	0.986749701	0.987112883	0.955971286	0.986693006	0.987365926	0.985937159	0.986527956	0.985862754	0.987894703
GCF_004334235.1	0.987791776	0.987457896	0.988633853	0.956614612	0.987139852	0.986544414	0.987229166	0.987047486	0.987176971	0.987284312	0.985989836	0.98637709	0.98711619	0.95585096	0.987519596	0.956038607	0.98698962	0.987611381	0.987012486	0.987002052	0.987527454	0.987297387	0.986551656	0.956963346	0.986406976	0.987342993	0.987586618	0.987294334	0.986951287	0.987510825	0.98647576	0.989134335	0.987312898	0.987506194	0.986735117	0.986906962	0.987970783	0.987103659	0.986755951	0.987394778	0.988104989	0.98707605	0.955975609	0.98812935	0.987728189	0.986560166	0.986567842	0.987304005	0.987217549
GCF_004919065.2	0.956099358	0.956498943	0.956705396	0.982529624	0.956419578	0.95606908	0.956760162	0.957301767	0.957618873	0.957491908	0.956917586	0.956347789	0.956551526	0.984375022	0.957024044	0.984255044	0.957643082	0.957333264	0.955931852	0.956156129	0.956540596	0.955732178	0.957155295	0.983268691	0.957188916	0.956248776	0.95747131	0.954789033	0.956128605	0.956400362	0.956158548	0.95571984	0.956182469	0.957128121	0.956827938	0.956119836	0.956269743	0.95775987	0.957025271	0.956554923	0.957435027	0.956945419	0.984419371	0.955872228	0.957035084	0.957023487	0.956646149	0.957928639	0.955553262
GCF_000196575.1	0.988752141	0.988518362	0.989656643	0.957563804	0.988361754	0.988419562	0.987624744	0.987967735	0.988701594	0.988351181	0.987478524	0.98872159	0.988773625	0.957028064	0.987584937	0.957019334	0.988572427	0.988451053	0.988437225	0.988459913	0.987875364	0.98850243	0.988771583	0.957989068	0.988431213	0.987946793	0.988635618	0.988140484	0.987859766	0.988506319	0.988415987	0.989716874	0.988411807	0.988854931	0.988138243	0.987186258	0.987970694	0.988703117	0.988377487	0.988133454	0.988291268	0.988224441	0.95700146	0.988812545	0.988127371	0.988348256	0.98848471	0.989216002	0.988757795
GCF_004333875.1	0.989056517	0.989245418	0.98819919	0.956895969	0.989740993	0.988801317	0.988456453	0.988294098	0.988045358	0.988167911	0.988833802	0.989241107	0.989251809	0.956130844	0.988065494	0.956278929	0.988505937	0.987632292	0.989870621	0.988387387	0.988016417	0.989902423	0.98900817	0.956255863	0.98915444	0.987732398	0.988441474	0.989012365	0.986730478	0.988531758	0.988392531	0.990043022	0.989207202	0.987777226	0.988518294	0.988327747	0.988147111	0.987367761	0.98821012	0.989287977	0.989753843	0.989292786	0.956247123	0.988927605	0.987782674	0.987118588	0.98889109	0.987309855	0.989220414
GCF_003094975.1	0.990495266	0.989407005	0.989475368	0.956162948	0.990662907	0.98984526	0.989042552	0.989636705	0.989004029	0.988886878	0.988609125	0.989825345	0.989775495	0.957336248	0.990016699	0.957385844	0.989754877	0.988919189	0.989737192	0.98888862	0.989533177	0.989975846	0.98939152	0.956192913	0.990983553	0.988955825	0.98917991	0.990806101	0.989214851	0.989293304	0.98907521	0.999954806	0.990389795	0.989363159	0.988492658	0.989749654	0.989969894	0.989445264	0.988672473	0.99010599	0.99055562	0.989193582	0.957366379	0.990229997	0.989406055	0.988387933	0.989410314	0.989463514	0.989764617
GCF_001940535.1	0.989120773	0.987974751	0.989013716	0.956753603	0.989634896	0.987639585	0.987625966	0.988863255	0.988118437	0.987080695	0.988907207	0.987861656	0.988699359	0.956849205	0.989266175	0.956833667	0.988460043	0.987938304	0.987641087	0.987499397	0.988499452	0.988821103	0.988144306	0.95650252	0.989042357	0.987850853	0.988565891	0.98887665	0.988559501	0.987393553	0.987911704	0.989241957	0.988752973	0.987394498	0.987878509	0.987611917	0.988464842	0.987334331	0.988195165	0.988963019	0.988786674	0.988071192	0.95681599	0.989178528	0.988560697	0.987797971	0.988881355	0.988142526	0.988890718
GCF_015550145.1	0.988893192	0.989282641	0.988698015	0.956726741	0.989408524	0.988320843	0.986723427	0.98874241	0.988385023	0.988408407	0.989118357	0.98906248	0.989604274	0.956655422	0.988841805	0.956698781	0.988352963	0.987591134	0.989988268	0.988025837	0.987790544	0.988523408	0.98850589	0.956783978	0.989680698	0.98796164	0.988725171	0.989902119	0.988029768	0.988271204	0.988075791	0.990161754	0.990813593	0.987917082	0.988944336	0.988215684	0.988482656	0.987939341	0.987816127	0.988858357	0.990679446	0.989240191	0.956692963	0.98964328	0.987975977	0.987036939	0.989345363	0.988543723	0.988498602
GCF_000196555.1	0.999860394	0.988654877	0.988684835	0.956088001	0.989760992	0.988194459	0.987588113	0.988467802	0.988009648	0.987427458	0.989308063	0.988303663	0.989805684	0.955582842	0.988967556	0.955579263	0.98911697	0.987710575	0.988381762	0.988347867	0.987170125	0.987653815	0.988042363	0.956811705	0.988041802	0.990410774	0.98777012	0.990719897	0.988640448	0.987807563	0.988416068	0.990516303	0.988916763	0.987460753	0.988514152	0.989583784	0.989122274	0.988129272	0.988140264	0.990195288	0.988639199	0.987780697	0.955485021	0.9890447	0.988395371	0.986943787	0.987915334	0.988526988	0.989040173
GCF_015547105.1	0.988959603	0.989610528	0.988572269	0.956809249	0.988345696	0.989102495	0.98851098	0.989254572	0.988651001	0.987966305	0.988567617	0.98880532	0.989409957	0.957574773	0.988094992	0.957686955	0.989016786	0.988049379	0.988759321	0.988894667	0.988538324	0.989245837	0.98833503	0.957086674	0.988852604	0.988399752	0.989008754	0.988583376	0.987894282	0.988553783	0.988713731	0.989276995	0.988189538	0.98887839	0.988525227	0.987966698	0.988611937	0.988809307	0.987954227	0.988040371	0.988523252	0.98849057	0.957580851	0.98893835	0.987619531	0.986983429	0.989327033	0.988381346	0.988995118
GCF_004334695.1	0.986648989	0.987419338	0.987039269	0.957976412	0.987406524	0.987246353	0.987180508	0.98615	0.987537903	0.986867669	0.986211283	0.986789717	0.987257665	0.958599909	0.986946709	0.958666896	0.985905957	0.987136934	0.98665165	0.988295822	0.987871004	0.987336032	0.986601895	0.95837096	0.986005084	0.98661923	0.987419704	0.986566743	0.986433319	0.988159821	0.987470431	0.98826456	0.986398974	0.987116908	0.986016645	0.985984421	0.986906088	0.987093589	0.986656846	0.985497418	0.987349209	0.986772649	0.958687976	0.987566434	0.986638391	0.986636248	0.987416378	0.987870422	0.987433457
GCF_004334705.1	0.988982872	0.989085627	0.989252854	0.957209	0.988035366	0.988282696	0.987633271	0.987850057	0.989090947	0.987613542	0.987680925	0.988690924	0.98860196	0.957370486	0.988018191	0.957410276	0.988573725	0.98866736	0.987828215	0.988963226	0.988060616	0.98845633	0.988106288	0.957252284	0.988545273	0.988647099	0.988701931	0.988779491	0.988338137	0.988697315	0.988300444	0.98972851	0.989280503	0.988588265	0.987976265	0.988106126	0.988152247	0.987906031	0.988347664	0.988746438	0.98828672	0.988198621	0.957461572	0.989395144	0.988439799	0.987423868	0.988741021	0.989103323	0.988599629
GCF_015547785.1	0.989816417	0.989295176	0.989855008	0.95629309	0.989962525	0.989017574	0.988137706	0.989280819	0.988298349	0.988582248	0.989092237	0.988769901	0.989705684	0.957161641	0.988525704	0.957160399	0.989340664	0.98867199	0.988488284	0.988624069	0.989047093	0.989631073	0.988576498	0.956266696	0.989407938	0.987995463	0.988824276	0.990114344	0.988412546	0.988893806	0.989276654	0.99130975	0.989356869	0.988094784	0.989636223	0.989008544	0.989433669	0.987994541	0.988893156	0.989747643	0.988425342	0.988966926	0.957228963	0.990397477	0.988023498	0.987867785	0.989277497	0.989338587	0.989325727
GCF_000730125.1	0.955920208	0.956493991	0.956650751	0.982478922	0.956332305	0.95600259	0.95668493	0.957226572	0.957612328	0.957314224	0.956688816	0.956113132	0.956407223	0.984089926	0.956950977	0.984056891	0.957569424	0.957354556	0.955873639	0.956028702	0.956539384	0.955751973	0.957083147	0.983163474	0.95705036	0.956207737	0.957388517	0.954706317	0.956057754	0.956337073	0.956116185	0.955514095	0.956097603	0.957021763	0.956629086	0.955903471	0.956231194	0.957729284	0.956906365	0.956423684	0.957288968	0.956863125	0.984160346	0.95576004	0.957029805	0.957032482	0.956504159	0.957834683	0.955456567
GCF_004333565.1	0.987163768	0.988102795	0.988306499	0.956843121	0.988327304	0.988127202	0.988649803	0.988182636	0.988100157	0.987957279	0.986926649	0.988368313	0.987543845	0.956949224	0.987943774	0.957131491	0.987686863	0.987774116	0.987565236	0.989128577	0.997641425	0.988714171	0.987578983	0.957047181	0.987622085	0.987184274	0.98796552	0.987458386	0.986543881	0.988833861	0.988116054	0.989425968	0.987169376	0.988045983	0.987812833	0.987405007	0.988481367	0.987757253	0.988424286	0.986343368	0.988527511	0.987877149	0.957065311	0.989174835	0.987251821	0.987255799	0.987978844	0.988684948	0.987867287
GCF_902167565.1	0.956069163	0.957230024	0.956732262	0.999453464	0.956585104	0.957095565	0.95690106	0.957140492	0.957346185	0.957435812	0.957669005	0.957614986	0.95751416	0.982710242	0.957561123	0.98297719	0.95664484	0.957534443	0.956298079	0.957113189	0.95726655	0.956585361	0.95785458	0.985144652	0.957166945	0.957256928	0.957526789	0.956106424	0.95739529	0.957006584	0.957384433	0.956184249	0.956730835	0.957341142	0.956842009	0.95717989	0.956959091	0.957618052	0.957566842	0.95625556	0.957662691	0.957270423	0.982845542	0.95698804	0.95659911	0.957475835	0.956967366	0.958167868	0.956565276
GCF_000771285.1	0.965846411	0.966879498	0.967440346	0.963091333	0.967223719	0.966807678	0.968015102	0.967788136	0.967927874	0.967346362	0.965629432	0.967627832	0.966025691	0.962902319	0.968094347	0.962916168	0.9678522	0.968241761	0.966039618	0.967709796	0.967464327	0.966032433	0.967391569	0.963391977	0.966885927	0.965978278	0.966972875	0.966280219	0.966844882	0.968464332	0.966791785	0.966194014	0.96634355	0.968284204	0.967167834	0.96647591	0.966998773	0.9683494	0.967338331	0.965433565	0.967133252	0.967120606	0.962949982	0.966290003	0.967137086	0.968461467	0.968059125	0.968911989	0.9662601
GCF_004332665.1	0.987155006	0.988324496	0.987615217	0.957295158	0.988215473	0.988308952	0.987283686	0.98691854	0.987345031	0.988760197	0.987828841	0.987098461	0.988355703	0.956390336	0.986695304	0.956521659	0.987047365	0.986934899	0.987827851	0.988136797	0.987804163	0.988435988	0.987267211	0.957873771	0.986966633	0.986917803	0.988079295	0.986830256	0.986184381	0.988091647	0.987670865	0.988613866	0.987076895	0.988029392	0.987834661	0.986208753	0.986558779	0.987677107	0.987512338	0.987351152	0.987307659	0.988486317	0.956474722	0.988127367	0.987037509	0.986734783	0.98810294	0.987093081	0.988220721
GCF_003094995.1	0.988971637	0.989774501	0.987566036	0.957014878	0.988671738	0.988325854	0.987071431	0.98724114	0.987836685	0.987307183	0.989081961	0.989423914	0.989347372	0.957179778	0.98866535	0.957267901	0.987758515	0.986259196	0.98856889	0.98746962	0.987553226	0.988503868	0.988844309	0.957001847	0.988334505	0.987168659	0.987430801	0.988949346	0.987670709	0.988644125	0.987953248	0.989572786	0.989108068	0.986612382	0.989254069	0.989621786	0.987098605	0.986979653	0.986933643	0.98892797	0.988908499	0.988930753	0.957259309	0.989121325	0.987517673	0.986872453	0.988635917	0.987546474	0.988077479
GCF_004333775.1	0.988425797	0.98883167	0.98805713	0.957025191	0.988396847	0.987899586	0.987959929	0.988006106	0.988953414	0.989131089	0.987829895	0.987982405	0.987797435	0.957150285	0.988185252	0.957230613	0.988377284	0.987351861	0.987187289	0.988701934	0.989274516	0.988442727	0.988024374	0.95755906	0.987532146	0.987640913	0.988197744	0.988072393	0.987653571	0.989293708	0.987865087	0.988870925	0.988076571	0.988234399	0.987224989	0.98707287	0.987959565	0.988666181	0.987915756	0.98747917	0.988261428	0.98808434	0.957264044	0.989044174	0.987913358	0.987203388	0.988063295	0.98850913	0.988443915
GCF_003471915.1	0.990727388	0.989656775	0.98874379	0.956710375	0.989333559	0.988535754	0.98768137	0.988863338	0.988112005	0.987755986	0.989225148	0.988973176	0.989039611	0.95688194	0.989228765	0.956921981	0.98932765	0.988025467	0.988897501	0.988688016	0.987539008	0.989969762	0.987934388	0.956905724	0.989917129	0.988473506	0.988203878	0.990237457	0.988081553	0.988051409	0.988194372	0.99105165	0.990683452	0.987758806	0.988685462	0.989030979	0.988916656	0.988227092	0.987821551	0.991035169	0.989447938	0.989567329	0.95687944	0.989259283	0.988260932	0.986376774	0.988383903	0.988072968	0.988919712
GCF_000825125.1	0.955466764	0.956444364	0.957222261	0.982913017	0.957116149	0.956750503	0.957070836	0.957724806	0.957532913	0.957366573	0.957210016	0.957288321	0.957360084	0.999951889	0.956803272	0.99992232	0.957698067	0.957736989	0.956543822	0.956677768	0.957173048	0.955645879	0.957872562	0.983981668	0.955712938	0.956813067	0.957491232	0.955828307	0.956759282	0.956958163	0.957272547	0.957358065	0.956261312	0.957899407	0.957428911	0.957135084	0.956784096	0.957632894	0.956721889	0.956568549	0.958090211	0.95760921	0.999987029	0.95717672	0.956841628	0.957569743	0.956986214	0.957524987	0.956435738
GCF_900157165.1	0.986855647	0.98634136	0.986775029	0.961704102	0.986211807	0.986474997	0.985560521	0.986575745	0.985589102	0.985767892	0.985931304	0.986853512	0.986066862	0.963148653	0.986647312	0.963112897	0.986356467	0.985595436	0.985910334	0.986332083	0.98588907	0.986445959	0.985400288	0.962310771	0.986874755	0.985298721	0.986458049	0.987313867	0.986015658	0.986004002	0.98609178	0.988145345	0.986838772	0.98603694	0.985649774	0.98629708	0.987308448	0.987006323	0.986285331	0.986655089	0.98701593	0.986139773	0.963175162	0.987216753	0.986613863	0.985730563	0.986377587	0.98651393	0.986128073
GCF_004334745.1	0.987941065	0.987336255	0.987585405	0.957138015	0.987917435	0.987610207	0.986997436	0.986443156	0.987693106	0.987941414	0.98825165	0.988018739	0.987792525	0.957409697	0.987854241	0.957427659	0.986321492	0.986019434	0.986810114	0.987212858	0.987537836	0.987337689	0.988083786	0.95667072	0.987440689	0.98713275	0.988231316	0.987923402	0.987321528	0.986460019	0.987815653	0.988448633	0.988292734	0.987464456	0.98772561	0.987540483	0.987096164	0.986199877	0.986875014	0.986963227	0.987211294	0.987684931	0.957493926	0.988130518	0.986737473	0.987253709	0.98792585	0.986829938	0.9877369
GCF_000020425.1	0.9554514	0.956341984	0.957115029	0.982736557	0.957087898	0.956702176	0.957013326	0.957620356	0.957473704	0.957238562	0.957297239	0.957388539	0.957439743	1	0.956793273	0.999893705	0.957623081	0.957637414	0.956561158	0.956779237	0.957091954	0.955652839	0.957869454	0.983973888	0.955807091	0.956810644	0.957376536	0.955845952	0.95664546	0.956876024	0.9573218	0.957393503	0.956354105	0.957793604	0.95754769	0.957187831	0.956627971	0.957585022	0.956681813	0.956607407	0.95794835	0.957578054	0.999952214	0.957091378	0.956850431	0.957477943	0.957063023	0.957501222	0.956450959
GCF_015671085.1	0.988090336	0.988363267	0.989025999	0.957009918	0.988648843	0.988083916	0.987449861	0.988906573	0.98754545	0.98774281	0.987344153	0.987199993	0.98761965	0.957112698	0.987976982	0.95730438	0.987672506	0.988809228	0.986214886	0.988281374	0.987782643	0.988286689	0.987498154	0.957093777	0.98769228	0.987626342	0.987543746	0.98805493	0.987085719	0.987788126	0.986802451	0.988630358	0.987527704	0.987047829	0.987763333	0.986631534	0.988081171	0.987077699	0.987859485	0.987610318	0.986493348	0.988162771	0.95719503	0.98814504	0.987358107	0.986663544	0.987407256	0.987977731	0.988113233
GCF_902167615.1	0.964648997	0.966702064	0.966254172	0.966400046	0.966561835	0.966634715	0.966724738	0.96719514	0.967043017	0.967647096	0.965711655	0.966718566	0.965657592	0.965240219	0.966821572	0.965338427	0.966535408	0.967282698	0.965712593	0.966887398	0.966318096	0.965610116	0.966550231	0.965745939	0.966462675	0.96576703	0.966277705	0.965546875	0.966254802	0.967112757	0.96644485	0.965697716	0.965934097	0.9672591	0.966080812	0.965102098	0.96617444	0.967494023	0.96653595	0.964887003	0.966359721	0.966116475	0.965409659	0.966286991	0.966668147	0.967672091	0.96680737	0.967292103	0.966057862
GCF_015558665.1	0.989375793	0.988136886	0.988017599	0.956731249	0.989507143	0.988455517	0.987996363	0.987754581	0.987512084	0.987072088	0.98822698	0.988094025	0.988193252	0.956365758	0.988393652	0.956494639	0.988592193	0.988052236	0.988122047	0.988398318	0.987628613	0.98777051	0.988367767	0.956273234	0.988342008	0.98750529	0.987609288	0.988748253	0.987826619	0.987368883	0.987828228	0.990505686	0.989004317	0.987887358	0.988564326	0.988506435	0.987549309	0.98788127	0.987303091	0.988608444	0.988261096	0.989364187	0.956432649	0.988646632	0.987534313	0.987644036	0.988881067	0.988732611	0.988358776
GCF_000219455.1	0.988098845	0.988995836	0.98787615	0.956260027	0.988523257	0.987706595	0.987138495	0.986788043	0.986752725	0.985745847	0.988936899	0.987852224	0.988637185	0.957232332	0.988098393	0.957189903	0.987105049	0.986601534	0.988897732	0.988103747	0.987831243	0.987530049	0.988506493	0.957075421	0.987370536	0.986476735	0.987314548	0.988437233	0.987123032	0.987638625	0.98793576	0.988660968	0.987573975	0.986844518	0.989416081	0.988045193	0.987889893	0.987080674	0.986890146	0.987464318	0.989013181	0.98840438	0.95722207	0.987330282	0.987360614	0.986602179	0.987740877	0.987885689	0.987462763
GCF_004334255.1	0.988235689	0.98902253	0.988573045	0.957364918	0.988038561	0.988632354	0.988239676	0.987053623	0.988784169	0.987661984	0.987676916	0.989262304	0.988507281	0.957575435	0.987604957	0.957688532	0.98862826	0.987907892	0.988333544	0.987966896	0.987636594	0.987611984	0.98922939	0.956935959	0.987787817	0.987614373	0.988297596	0.987611715	0.98816782	0.988468998	0.987863433	0.988902262	0.988036746	0.988677446	0.988760979	0.987078451	0.987281385	0.987631108	0.987653792	0.987567156	0.98859367	0.988428889	0.957664253	0.988546251	0.988335883	0.986863423	0.988930098	0.988186195	0.987654546
GCF_004333625.1	0.988551172	0.989259852	0.989548299	0.956598429	0.989207439	0.989218006	0.98894655	0.98912897	0.988102386	0.988167112	0.98919285	0.988959774	0.988678387	0.956035274	0.988305145	0.956126094	0.989973395	0.987797169	0.988037761	0.98777822	0.988592581	0.988691085	0.988797784	0.956401213	0.989013571	0.987543009	0.988126936	0.988459066	0.987411477	0.98788266	0.98821847	0.989633462	0.988082544	0.988541867	0.989619022	0.988043047	0.987661595	0.987555426	0.987996161	0.988767065	0.988386717	0.989797245	0.956158968	0.988577089	0.98856326	0.986112051	0.988642135	0.988207579	0.988983471
GCF_015551245.1	0.987948364	0.987509444	0.987216097	0.956411736	0.988300536	0.987886427	0.987024982	0.987086464	0.987711554	0.987935768	0.987797608	0.986877148	0.987979164	0.957243907	0.988323682	0.957254086	0.986570731	0.98712354	0.98764459	0.987509081	0.987872518	0.98824851	0.987747644	0.956556265	0.988435196	0.987457342	0.988497591	0.98789766	0.986921815	0.988197433	0.987740906	0.988978856	0.987977827	0.986941791	0.986855238	0.986785145	0.98778948	0.987727233	0.987431839	0.987548214	0.987636315	0.987853931	0.957308372	0.988978405	0.986854678	0.986971986	0.988243239	0.987641441	0.988478652
GCF_003468825.1	0.990069098	0.989069379	0.988968741	0.956483844	0.989287572	0.987866698	0.98813068	0.988066708	0.987687674	0.987678087	0.989083408	0.988130588	0.988088279	0.95673201	0.988527912	0.956709767	0.988743084	0.987953278	0.989083604	0.987786508	0.987844035	0.98936241	0.987887066	0.956966185	0.989256194	0.98755913	0.98788959	0.988913737	0.988570683	0.987975574	0.987679576	0.990481813	0.990506677	0.987150765	0.989122626	0.989221351	0.988431568	0.987396256	0.987054896	0.991064919	0.989871756	0.989194422	0.956794567	0.988905721	0.988755799	0.9860403	0.987848103	0.987932967	0.987909868
GCF_001870705.1	0.965087836	0.966683209	0.966648	0.965518556	0.966855659	0.96679302	0.9671563	0.96746512	0.96757551	0.967739	0.965908806	0.967918937	0.966374072	0.965668904	0.967305748	0.965737645	0.966962997	0.9676674	0.966191546	0.967003724	0.966685069	0.966240101	0.967425709	0.965841586	0.966592336	0.965751095	0.966671007	0.965861398	0.966282785	0.968155699	0.966764579	0.966018532	0.966451252	0.968017788	0.96693951	0.966554851	0.966620493	0.967630483	0.967329513	0.965051816	0.967137745	0.966738318	0.965580214	0.967006537	0.967183913	0.967747752	0.967081609	0.968363071	0.965862045
GCF_004333675.1	0.988662635	0.988099508	0.989092147	0.956867505	0.98783377	0.989004044	0.988721364	0.988564172	0.988861484	0.98815855	0.987577473	0.988503926	0.988664913	0.956647266	0.988507543	0.956764737	0.989370059	0.988251996	0.987743046	0.988574298	0.988552436	0.988486274	0.988405153	0.957509883	0.987773621	0.987615342	0.988264409	0.987932213	0.987564177	0.988615012	0.986975137	0.989512017	0.987461575	0.988975106	0.988518099	0.987793631	0.988327893	0.98793768	0.988507293	0.987488514	0.988526982	0.988764142	0.956761209	0.988548813	0.988302751	0.987225704	0.988264902	0.988849103	0.988484171
GCF_000730105.1	0.990478617	0.98968003	0.989414658	0.956425031	0.990412142	0.989007115	0.988607077	0.989147725	0.98870002	0.988137447	0.989307345	0.988794878	0.988687146	0.957089271	0.989975889	0.957079604	0.990467076	0.98857713	0.988251036	0.988463469	0.988844307	0.988770633	0.988452046	0.956933112	0.989733451	0.98853461	0.988695173	0.989930505	0.9904147	0.989564181	0.988452424	0.989942205	0.989264501	0.988468706	0.988961014	0.988987221	0.989302308	0.988906357	0.988757349	0.989529368	0.988725528	0.989006134	0.957145459	0.989496969	0.988602867	0.987582485	0.989360385	0.989130562	0.989371892
GCF_003465665.1	0.988004035	0.989988162	0.988847436	0.956693143	0.988306622	0.988115276	0.987514616	0.987652121	0.987780317	0.987227062	0.988215673	0.988130336	0.988928587	0.955264341	0.987938364	0.955538048	0.988528985	0.987744191	0.989202857	0.988534573	0.988716871	0.987345598	0.987504371	0.956475275	0.986886908	0.987886877	0.988334629	0.989270362	0.98843942	0.987988615	0.988145428	0.989295513	0.988586373	0.987754524	0.988366262	0.988291337	0.987499549	0.987604883	0.987195752	0.989101776	0.988794703	0.989060236	0.955354915	0.988999209	0.987752866	0.987015956	0.988399845	0.987516938	0.988232584
GCF_003437095.1	0.99002485	0.988588686	0.988975993	0.956265942	0.990267226	0.988257645	0.988338875	0.988309054	0.988141248	0.988102843	0.988854251	0.989327184	0.989296187	0.956390129	0.988263599	0.956517473	0.989422774	0.987819751	0.98936588	0.988008609	0.988301462	0.989165785	0.988924495	0.956472774	0.989695393	0.988631338	0.988854305	0.989489287	0.988082872	0.988281337	0.988699142	0.991629089	0.99041613	0.987947107	0.988506359	0.989202729	0.988878438	0.987885622	0.988512979	0.991035443	0.989773607	0.989378336	0.956441383	0.989466001	0.988503108	0.988160214	0.988485223	0.988403123	0.989572645
GCF_900103055.1	0.965909894	0.966834597	0.967440007	0.963049758	0.967269368	0.966949912	0.967906085	0.967788037	0.967904378	0.967413657	0.965637227	0.967648734	0.966120796	0.962993964	0.968069141	0.962709595	0.967894356	0.96826803	0.966049314	0.967673382	0.96743585	0.966089188	0.967404074	0.963178479	0.966802124	0.965824959	0.966967857	0.966206996	0.966866446	0.968404351	0.966738804	0.96620226	0.966283633	0.968297958	0.967141913	0.96648902	0.966995561	0.968304385	0.967350764	0.965431045	0.967093521	0.967175029	0.962760598	0.96623408	0.967181892	0.968463913	0.968157895	0.96896195	0.966069673
GCF_001050555.1	0.989280178	0.988274751	0.987827808	0.956663435	0.989594684	0.98784	0.988222572	0.987992337	0.988812158	0.98749201	0.988956476	0.987608758	0.988051467	0.957416456	0.98943847	0.957463299	0.98891204	0.988184019	0.988571108	0.988120128	0.988243468	0.989164755	0.988069159	0.957455427	0.989099971	0.988545468	0.988529088	0.988923922	0.988321388	0.988894379	0.987573711	0.989919131	0.989710781	0.987140859	0.98799655	0.988985937	0.989572175	0.988970746	0.9883216	0.989409546	0.989081553	0.988929178	0.957507463	0.989175477	0.988361422	0.987657689	0.987821704	0.98802856	0.988505151
GCF_004333445.1	0.986993134	0.98761973	0.988201458	0.957252058	0.987406987	0.988386109	0.988664813	0.987685	0.988186957	0.98805003	0.987500621	0.98790737	0.988066555	0.956787199	0.987549129	0.956918573	0.987420211	0.987336789	0.987389318	0.988073464	0.989538137	0.987834355	0.987111533	0.957590381	0.987090032	0.987376464	0.9883604	0.986146574	0.986285475	0.987767034	0.987415648	0.988361667	0.987000038	0.987840844	0.987071905	0.986198493	0.987440019	0.987808774	0.988146327	0.986359256	0.987960295	0.987433407	0.956877234	0.987556679	0.987007557	0.986775016	0.987293645	0.987522046	0.98746071
GCF_002832955.1	0.989323483	0.988706849	0.989538177	0.956281063	0.990532172	0.989031797	0.987852343	0.989888646	0.988525108	0.987801784	0.988127032	0.989170505	0.988435825	0.956624974	0.987987799	0.956718491	0.990060247	0.989019382	0.988654782	0.988533177	0.989118936	0.990155639	0.988324392	0.95639676	0.990381888	0.988546042	0.988792595	0.990155231	0.98895695	0.988704981	0.988517637	0.991467846	0.98957084	0.9881174	0.988476866	0.988451433	0.989561939	0.989201468	0.988571622	0.988947599	0.989189005	0.989408599	0.956717445	0.989517887	0.988817811	0.987923467	0.989479634	0.988899034	0.989063585
GCF_004334365.1	0.989034822	0.988508204	0.98843544	0.957261308	0.98874926	0.989037669	0.98861948	0.988385249	0.988610787	0.98865716	0.987248649	0.988672258	0.987851268	0.957215571	0.988095058	0.957379056	0.989241601	0.988197796	0.987786122	0.989310559	0.988835589	0.988596627	0.988161535	0.957360056	0.98829243	0.988286964	0.988312825	0.987913406	0.988168407	0.988200366	0.988077414	0.990170124	0.989103258	0.989311995	0.988346066	0.987821832	0.988305831	0.987753471	0.987881958	0.98868722	0.988693458	0.988483681	0.957250093	0.989342787	0.988402398	0.987662348	0.988709088	0.989243498	0.988310474
GCF_003471385.1	0.989668362	0.989066139	0.988512819	0.95647573	0.989358409	0.988454625	0.987204181	0.987676157	0.987648285	0.987068835	0.988401849	0.988910043	0.989051342	0.957313261	0.988614964	0.957460672	0.988271852	0.987549368	0.989893279	0.988881394	0.988689196	0.989627473	0.988675889	0.955737536	0.989305614	0.988205905	0.988720117	0.989522863	0.988254349	0.988103502	0.988609824	0.990595197	0.989842281	0.987537698	0.989203469	0.988620317	0.987714209	0.987244987	0.987624093	0.989685462	0.989676492	0.989332727	0.957398221	0.989437314	0.988226025	0.987131918	0.989267122	0.988469595	0.988132246
GCF_014900535.1	0.988714823	0.990285528	0.987859342	0.956879989	0.988776457	0.986769439	0.986208491	0.986876903	0.986855933	0.98737964	0.988361613	0.987064706	0.988732008	0.957016886	0.987933327	0.956961568	0.987155124	0.986293826	0.987608866	0.987983472	0.98705625	0.988341025	0.987179067	0.956386178	0.986793394	0.988146405	0.987819253	0.988477496	0.986766305	0.987473883	0.988042536	0.9890433	0.988137571	0.986645011	0.987912213	0.988813519	0.986567166	0.985753894	0.987251394	0.987666858	0.987580428	0.9875611	0.956860141	0.988300037	0.986321219	0.986609632	0.987605078	0.987402106	0.987580939
GCF_003370065.1	0.985886887	0.985873542	0.984151318	0.956014648	0.985097249	0.984886651	0.984505121	0.984879601	0.984900585	0.984139979	0.986208793	0.985688687	0.986073004	0.956218033	0.985328208	0.95632034	0.984718421	0.983717017	0.985776735	0.985105759	0.985402236	0.985312989	0.985349704	0.956344382	0.985475417	0.983898768	0.984385167	0.986093562	0.984581688	0.984560046	0.984674683	0.986458947	0.985728725	0.984656012	0.98556468	0.986766594	0.985022502	0.983697736	0.984115892	0.985408871	0.985666933	0.985600639	0.956283035	0.986099508	0.984312896	0.984489836	0.985498285	0.984728	0.985263583
GCF_902167555.1	0.957005815	0.958555549	0.95859087	0.98487186	0.958140232	0.958077272	0.957934939	0.958795042	0.959156362	0.958284429	0.958055967	0.958823717	0.958477097	0.983515748	0.959005349	0.983555511	0.958088841	0.958517992	0.957395354	0.958101107	0.959084246	0.957822528	0.958474386	0.984461437	0.958767703	0.95805154	0.959496505	0.957312618	0.958053303	0.957990687	0.957754268	0.957857527	0.958303272	0.958319926	0.957660675	0.958415216	0.95807885	0.958503726	0.958600975	0.957098102	0.958709526	0.958525778	0.983616679	0.958405524	0.958452661	0.958237432	0.958040399	0.958836093	0.957519879
GCF_000213865.1	0.890390696	0.893356598	0.894817612	0.902331018	0.891676095	0.896625587	0.896830851	0.897709889	0.895361413	0.893961259	0.893182422	0.8942412	0.891806888	0.902051083	0.893287325	0.902174625	0.896229642	0.895892305	0.891913837	0.893737297	0.893922559	0.891628863	0.895257053	0.90159744	0.89264583	0.894434593	0.89127709	0.890387408	0.894340842	0.893248883	0.891611865	0.892371095	0.893642485	0.896874204	0.893557817	0.892615471	0.892337666	0.894590694	0.894663862	0.891689109	0.892100826	0.894258797	0.901859703	0.894499784	0.895036468	0.892439608	0.894870373	0.893985093	0.893565746
GCF_004333235.1	0.988844167	0.98875369	0.987940217	0.957111428	0.988543081	0.98776933	0.986676947	0.988416365	0.986927261	0.987197001	0.9888927	0.987951779	0.988768365	0.956458734	0.98790386	0.956588298	0.988608656	0.986780295	0.988680644	0.987710802	0.987603408	0.988439376	0.988696545	0.957456326	0.988719722	0.986847728	0.987653593	0.98860725	0.986919735	0.98769132	0.987404044	0.98973266	0.988670115	0.986998479	0.988758776	0.988761804	0.98666734	0.987376704	0.986934237	0.98904023	0.990441796	0.989179646	0.956604075	0.988818719	0.986927552	0.986117842	0.987681584	0.987222013	0.987819969
GCF_004334425.1	0.987863772	0.987775127	0.987576946	0.956780502	0.988155243	0.98801947	0.987363119	0.987730969	0.988699268	0.987888356	0.987353604	0.987741389	0.987865304	0.95691545	0.987788258	0.956994598	0.987317684	0.987145188	0.987521535	0.98836651	0.988684207	0.987717013	0.987271121	0.957002857	0.986658763	0.98681905	0.987520952	0.987250671	0.986531629	0.987829261	0.988187742	0.989497768	0.987032111	0.989748919	0.987042176	0.98739828	0.987124404	0.987470446	0.987297778	0.986727715	0.988083024	0.987987044	0.957069415	0.987941736	0.987423921	0.987311136	0.987409969	0.987551201	0.987726248
GCF_014334075.1	0.990241229	0.989010393	0.988736769	0.955994405	0.991130097	0.988731659	0.987496316	0.988615171	0.988130304	0.987930153	0.989383851	0.989635103	0.990218396	0.95686119	0.989388366	0.95687072	0.988408565	0.988315885	0.989201213	0.988741082	0.987742957	0.989882891	0.989398707	0.956411881	0.989849819	0.988818859	0.988650648	0.991215988	0.989027456	0.988672815	0.989038408	0.990420356	0.989293183	0.988411339	0.988447067	0.989389401	0.988429658	0.987479989	0.987515108	0.989665317	0.989921135	0.988933942	0.956842964	0.989231025	0.988836889	0.987384608	0.989981139	0.987984841	0.988274553
GCF_003130775.1	0.96539717	0.967215039	0.967660454	0.964703562	0.967139045	0.968331163	0.967960337	0.968429918	0.968513383	0.968534039	0.965524318	0.967941988	0.96608415	0.965140027	0.967822073	0.965059445	0.968607805	0.969076504	0.966421779	0.967890516	0.967476406	0.966506832	0.967768062	0.965313874	0.967651082	0.96631178	0.967165625	0.966130122	0.967089141	0.968432943	0.967561931	0.966506962	0.967016011	0.968860526	0.967037268	0.965499716	0.967309319	0.968722294	0.96784306	0.966046013	0.967291002	0.967024881	0.965161745	0.966887021	0.968423554	0.96843818	0.968183309	0.968868417	0.967248722
GCF_004333905.1	0.987860838	0.988643085	0.987616892	0.957153972	0.988063133	0.988618981	0.987690207	0.988080649	0.988162288	0.987753387	0.987494396	0.988209104	0.987771404	0.957269495	0.987846706	0.957379431	0.98708653	0.987067505	0.987113779	0.98915785	0.988027788	0.987621777	0.98701985	0.957254235	0.987993332	0.986887351	0.987817328	0.987384401	0.986896794	0.988504856	0.986990017	0.988366303	0.988125327	0.987613958	0.987784088	0.987110831	0.988382078	0.987411662	0.988042817	0.987444266	0.987583303	0.988471836	0.957440701	0.989257599	0.986621952	0.98654653	0.988380395	0.988156219	0.988647971
GCF_008868445.1	0.955976353	0.956432468	0.956612871	0.982529472	0.956341057	0.955990857	0.95664911	0.9571953	0.957584961	0.957372092	0.956690906	0.956150012	0.956392473	0.984317685	0.956927011	0.98423739	0.957553452	0.957307441	0.955874294	0.956032053	0.956474863	0.955703445	0.956984234	0.983234554	0.95712306	0.956170168	0.957379068	0.954692094	0.956021312	0.956335207	0.956086621	0.955576337	0.956102409	0.957064581	0.956640743	0.955899288	0.956188431	0.957701338	0.956950193	0.956451349	0.957273029	0.956877624	0.984382578	0.95578166	0.956972846	0.956958743	0.956454296	0.957816212	0.955422795
GCF_004334285.1	0.988549812	0.988478556	0.988662837	0.956979692	0.989498014	0.988023092	0.987791152	0.987455091	0.988384722	0.9882951	0.988015853	0.988798107	0.988976175	0.957827645	0.98902167	0.95793654	0.988011269	0.987370679	0.987859811	0.988860898	0.988607719	0.988581881	0.989082553	0.957428953	0.988473682	0.987585037	0.987846329	0.988731536	0.987912439	0.989194222	0.988214671	0.990216494	0.988467684	0.988416126	0.988303107	0.988883852	0.988111978	0.988495484	0.988031622	0.98773907	0.988918537	0.989060469	0.957893075	0.989470352	0.987762016	0.988612872	0.989259979	0.98805862	0.988927319
GCF_004333385.1	0.98828934	0.988446529	0.988743321	0.956611862	0.988074712	0.988446624	0.98820667	0.987975616	0.988534141	0.988782259	0.987425762	0.988103264	0.988193386	0.956763573	0.988055831	0.956964997	0.987797729	0.988157753	0.987497964	0.988418226	0.990625431	0.988834234	0.98811417	0.956739416	0.987426156	0.987511591	0.98878612	0.988484012	0.987876359	0.989080792	0.988677499	0.989216742	0.987463638	0.98829447	0.987844076	0.987645494	0.988303564	0.987983512	0.988353491	0.987102719	0.987968215	0.988201341	0.95691905	0.988703046	0.987715905	0.988454092	0.988358241	0.988731355	0.988968208
GCF_015555065.1	0.988608678	0.988148002	0.98868658	0.95757693	0.988183506	0.98798304	0.987146077	0.988182404	0.988082671	0.98740356	0.98713937	0.987206886	0.988947022	0.957868153	0.989092903	0.958044199	0.988697813	0.988415101	0.98717538	0.987549294	0.988404022	0.987934367	0.988110851	0.958405842	0.988527907	0.987495293	0.987856877	0.988114348	0.987948193	0.987693347	0.98734894	0.990047322	0.987927946	0.987796137	0.987838033	0.988026298	0.989140353	0.988226848	0.988696202	0.987803208	0.987271771	0.987703442	0.957933952	0.988384326	0.987455234	0.988618826	0.987992672	0.988836913	0.988130418
GCF_004333475.1	0.987016756	0.987558907	0.987955902	0.958906716	0.98694174	0.987858049	0.986589233	0.987340789	0.987617075	0.987991041	0.987211273	0.987817039	0.987966338	0.95902981	0.987371514	0.959183388	0.987133462	0.987554221	0.986938789	0.987425343	0.988064583	0.98770726	0.988096844	0.958705693	0.987017256	0.987614083	0.987776821	0.986924448	0.98588406	0.987407458	0.988173933	0.988160104	0.986999143	0.987428689	0.986989163	0.986890167	0.988064715	0.987168397	0.987034931	0.98582584	0.987777984	0.986386565	0.959168415	0.988198186	0.986988502	0.987540512	0.986912009	0.987312	0.987388535
GCF_000421385.1	0.965202117	0.966809468	0.967210524	0.963157302	0.967200928	0.967307137	0.967207898	0.967654192	0.967596444	0.967804634	0.965100633	0.967895284	0.965541743	0.962614753	0.967660223	0.962654886	0.96747298	0.968453251	0.965307554	0.968006382	0.967221926	0.965925065	0.96751536	0.963808793	0.967157963	0.965769674	0.966365979	0.965746862	0.967003057	0.967763196	0.966879432	0.965995543	0.966080841	0.967865466	0.966642903	0.96580747	0.96659295	0.968505215	0.967219445	0.96555047	0.966385443	0.966602777	0.962669039	0.966811106	0.96751812	0.96811303	0.967163506	0.968453088	0.966287312
GCF_004334245.1	0.987714293	0.989027842	0.988349631	0.956763797	0.988135294	0.989044326	0.98783263	0.988172435	0.988422426	0.988110373	0.986961101	0.988443513	0.988877963	0.957256094	0.987707321	0.957279647	0.988150761	0.987654352	0.987924914	0.989241829	0.988484503	0.989058139	0.987921245	0.956954081	0.987614305	0.988113508	0.988544953	0.987706531	0.987905884	0.989269917	0.988011787	0.989004953	0.987967646	0.988298481	0.988401102	0.987226464	0.988484743	0.988455786	0.988129006	0.987905184	0.987899968	0.988663938	0.957318989	0.989408653	0.987857323	0.987126105	0.988836838	0.987939642	0.989177026
GCF_902167885.1	0.95544786	0.956363897	0.957110669	0.982741512	0.957112726	0.956699746	0.956997128	0.957620184	0.957479974	0.957225572	0.957342588	0.957309157	0.957432217	0.99993268	0.956782059	0.999894403	0.957537793	0.957617834	0.956558022	0.956765989	0.957088904	0.955650376	0.957857662	0.98394643	0.955841797	0.956806865	0.957370432	0.955866174	0.956628319	0.956873995	0.957267741	0.957420877	0.956348893	0.957781145	0.957537164	0.957184043	0.9566741	0.957581274	0.956686026	0.95660193	0.957941216	0.957574304	0.999932559	0.957086462	0.956839788	0.957485253	0.957010933	0.957495078	0.956446562
GCF_015669395.1	0.988310824	0.987358162	0.987864348	0.956775882	0.98874518	0.987580582	0.987094211	0.988838283	0.986735145	0.987498014	0.988042044	0.986892043	0.987120642	0.956574759	0.98769922	0.956816475	0.988074756	0.987437913	0.986782076	0.98673319	0.988265568	0.987389012	0.987379724	0.957460938	0.987654764	0.986973479	0.986993102	0.987230786	0.987131392	0.986297325	0.986508176	0.989088758	0.987428128	0.986925755	0.98772461	0.987032666	0.987630837	0.986958646	0.988248136	0.987130786	0.986958922	0.987600042	0.956694463	0.987246312	0.987793776	0.986697432	0.986418571	0.987739519	0.987487298
GCF_004333275.1	0.987042885	0.987049503	0.987102795	0.957467186	0.987789885	0.98801024	0.98844029	0.987722627	0.987907488	0.988224871	0.987484634	0.987533504	0.98797151	0.956820974	0.98739492	0.95695142	0.986478006	0.987310744	0.986519582	0.987390739	0.988734678	0.987654028	0.988003714	0.957654725	0.986243235	0.986148718	0.986954991	0.98611185	0.986110544	0.987339008	0.986929095	0.988253661	0.986313914	0.987681154	0.987142553	0.986060774	0.987498066	0.987226835	0.987758107	0.98571844	0.987534756	0.987391349	0.956927528	0.986840508	0.986900072	0.986658792	0.986962792	0.987395702	0.987711508
GCF_002833055.1	0.989253163	0.988725461	0.989434665	0.95639661	0.989775981	0.989536936	0.988597585	0.990212485	0.989569149	0.989034489	0.9883049	0.989215901	0.989235006	0.957533968	0.989079222	0.957621321	0.990141323	0.989151457	0.988976846	0.98936192	0.98963031	0.990005135	0.98870091	0.956352429	0.991334867	0.989243359	0.989602452	0.989561733	0.988749146	0.989212046	0.989248496	0.991007085	0.990378624	0.989014814	0.988644284	0.98836374	0.989361345	0.990357243	0.988949751	0.989007996	0.989395169	0.989568095	0.957600893	0.990288676	0.988546506	0.987202288	0.989957046	0.9891844	0.989573915
GCF_000410595.1	0.968094465	0.969397622	0.968833314	0.964989263	0.969556669	0.969378769	0.969745003	0.970045103	0.969661755	0.969909941	0.968145925	0.970370735	0.969307745	0.9646072	0.969468778	0.964823277	0.969915012	0.969599647	0.96844361	0.969188906	0.969602826	0.968972741	0.969408618	0.964715995	0.969744844	0.968480082	0.969201386	0.968155335	0.968760311	0.970248596	0.969355488	0.968670056	0.969072958	0.969809361	0.969145682	0.967815253	0.968627394	0.969501549	0.969282862	0.967712717	0.969241124	0.968989252	0.964820574	0.969204576	0.969261882	0.969692192	0.969577749	0.96989005	0.968606817
GCF_015556235.1	0.989295679	0.988207512	0.988400521	0.956428867	0.988677878	0.988725952	0.987818666	0.988114978	0.987725044	0.987826932	0.988869688	0.987852108	0.988686792	0.95616135	0.988270691	0.956197471	0.987757263	0.987402395	0.988610576	0.988478494	0.987532547	0.98938231	0.98885127	0.956662265	0.988332231	0.987474294	0.987890949	0.988590838	0.986378828	0.987919725	0.988173428	0.989631518	0.988455446	0.98717851	0.9888297	0.988305553	0.987244366	0.987936264	0.987267903	0.9887623	0.987974434	0.988660133	0.956284913	0.989210867	0.986887971	0.986692378	0.988948267	0.98826979	0.988658515
GCF_011764605.1	0.98820049	0.987933312	0.987348839	0.9572627	0.988626692	0.98814571	0.988422566	0.987720286	0.987801056	0.987284873	0.987968685	0.988351483	0.988617288	0.957259546	0.987606578	0.957095603	0.987798829	0.987683812	0.987756371	0.988437867	0.987668699	0.987709095	0.987192459	0.957109399	0.987834927	0.987108197	0.987103837	0.987571353	0.987126081	0.987843528	0.988200446	0.988718857	0.987573225	0.987803836	0.987829379	0.987236329	0.98756924	0.987197288	0.987548218	0.987015938	0.987616217	0.988205329	0.957212455	0.987923661	0.985975369	0.987439266	0.987477493	0.988121568	0.987904179
GCF_000092325.1	0.968343842	0.969714962	0.969141788	0.965266624	0.969862217	0.969637511	0.969863662	0.97039038	0.970048925	0.970044157	0.968388354	0.97069863	0.969594318	0.965222722	0.969677318	0.965239324	0.970195408	0.969861952	0.968856527	0.969554743	0.969989702	0.96919771	0.969854213	0.965053053	0.970190594	0.968665323	0.969582869	0.96843771	0.968968613	0.970619969	0.969617515	0.969047579	0.969548927	0.970348173	0.969346737	0.968187986	0.969012797	0.969854319	0.969642317	0.967885492	0.969561068	0.969296253	0.965189419	0.969399397	0.969550749	0.969791129	0.96985251	0.97042656	0.968798458
GCF_004333555.1	0.988214098	0.98895597	0.988790787	0.957032699	0.989174721	0.987727608	0.987495363	0.988108868	0.988819529	0.988938934	0.988159656	0.988653309	0.98872685	0.956762046	0.98907318	0.956800657	0.988305161	0.98802855	0.988231478	0.988251101	0.98903122	0.988064972	0.988909986	0.956954677	0.988946948	0.988245782	0.988779908	0.988807997	0.987887156	0.988179766	0.987748409	0.989480288	0.988973523	0.988085894	0.988420443	0.988421049	0.988243834	0.987809639	0.988437531	0.988181601	0.988492495	0.98810485	0.956853251	0.988497345	0.98818336	0.988905107	0.988264708	0.988443026	0.987756881
GCF_004332755.1	0.98791076	0.988437272	0.988759127	0.957725533	0.987581357	0.988111072	0.986547864	0.98745304	0.987423699	0.987884117	0.987816832	0.987757613	0.988722984	0.956932476	0.986809029	0.957033305	0.988481747	0.987931418	0.987685094	0.988868188	0.98806145	0.987689927	0.987552449	0.957628288	0.987573403	0.986950825	0.987696568	0.987987639	0.986550521	0.987742409	0.987695264	0.98887571	0.98751539	0.988515572	0.988128599	0.986981762	0.987489463	0.987326467	0.987458443	0.987019569	0.98866477	0.987739083	0.957082442	0.987674347	0.987801136	0.98745964	0.988127405	0.987951626	0.98800449
GCF_004333035.1	0.988474444	0.988803976	0.988997296	0.957523086	0.988865657	0.988568882	0.988228385	0.988025065	0.988585336	0.988132122	0.988408871	0.988250754	0.989088407	0.956951381	0.988796415	0.957077544	0.98849928	0.987897606	0.987331128	0.988638928	0.988856199	0.988039699	0.988084595	0.957119249	0.988040559	0.987172889	0.988533066	0.98849997	0.987828576	0.98779403	0.988015017	0.989615965	0.988238986	0.987901518	0.987765233	0.988177867	0.989005348	0.987947904	0.98913768	0.987937291	0.988553357	0.987633656	0.95702512	0.988336326	0.988433597	0.98776323	0.987845276	0.988160701	0.988580515
GCF_004332625.1	0.987920121	0.987890956	0.98756469	0.95696677	0.987889639	0.9883082	0.987936446	0.987687755	0.989023516	0.988290272	0.987240043	0.987906919	0.988250368	0.957384431	0.987995908	0.957554175	0.987916202	0.987402914	0.987426775	0.98802602	0.988697011	0.987979234	0.988234107	0.957705864	0.987135242	0.987593215	0.988380958	0.98682123	0.987185351	0.9890509	0.987349128	0.988581658	0.987019816	0.989387647	0.987680748	0.987396519	0.988022905	0.988048951	0.987525535	0.986024347	0.987594884	0.987495743	0.957506743	0.988668244	0.98690593	0.988665464	0.987398267	0.988171298	0.987735524
GCF_900637335.1	0.999861664	0.988655164	0.988680693	0.956086096	0.98975744	0.988192886	0.987585479	0.988464255	0.988006513	0.987423881	0.989303093	0.988299574	0.989801674	0.955606787	0.988964471	0.955603441	0.98911333	0.98770698	0.988378191	0.988344784	0.98716705	0.987649863	0.988040823	0.956808585	0.988038287	0.990408794	0.98776702	0.990717427	0.98863634	0.987804991	0.988413528	0.990511344	0.988913248	0.987454126	0.988513223	0.989581765	0.989120727	0.988126172	0.988137166	0.990192285	0.98863717	0.987777603	0.955509144	0.989041109	0.988392297	0.986940619	0.987912747	0.988522825	0.989036656
GCF_003438485.1	0.98712967	0.987456561	0.988119206	0.956482479	0.987217135	0.987338135	0.98660841	0.98683488	0.986698501	0.985704615	0.987514218	0.986939697	0.987298492	0.954742175	0.986609185	0.954871297	0.988937649	0.986806588	0.988501613	0.986526301	0.985362257	0.986889038	0.987255795	0.956237175	0.986235071	0.986999827	0.986794735	0.988482555	0.98703517	0.986874493	0.986333058	0.988639162	0.990534948	0.986389085	0.987989676	0.987865109	0.986742964	0.986255407	0.986091994	0.990910833	0.988832802	0.988909349	0.954880815	0.9868274	0.988285745	0.984639358	0.986431071	0.986562518	0.986677005
GCF_004333855.1	0.988182282	0.988870825	0.98860752	0.957026798	0.987876973	0.988966735	0.987229101	0.988339348	0.988124579	0.988324909	0.987714895	0.988179173	0.988168514	0.957787933	0.988653415	0.957901325	0.987703966	0.987912233	0.986924692	0.988303584	0.988341371	0.988217014	0.987423102	0.957664419	0.987791479	0.988077614	0.988255687	0.988086693	0.98806227	0.987770277	0.987889498	0.988195897	0.98745342	0.988414609	0.987941448	0.987248355	0.988484958	0.987529712	0.988332573	0.987163209	0.987308829	0.988167164	0.957925263	0.989614635	0.987700536	0.987002148	0.988543642	0.98899188	0.988716509
GCF_002075875.1	0.987224443	0.988521617	0.987688438	0.955664775	0.98684804	0.985485747	0.985919574	0.984914537	0.987101399	0.985377433	0.988097618	0.987020098	0.987040257	0.956295863	0.986067939	0.956398168	0.985806784	0.986211262	0.990945186	0.986948301	0.98669764	0.987104192	0.988025217	0.955966278	0.985919737	0.98627952	0.987076375	0.988003259	0.986143599	0.986911297	0.986999658	0.987968732	0.987545739	0.985705236	0.987972449	0.986735957	0.985843988	0.985940095	0.986442682	0.987468519	0.988163279	0.990084508	0.956219071	0.986983455	0.986298731	0.985964103	0.987132361	0.986416912	0.9861499
GCF_003475025.1	0.988207889	0.988278269	0.988216669	0.956814779	0.987483957	0.9871954	0.985831962	0.986960637	0.986405822	0.98722155	0.987301557	0.987645388	0.986748849	0.955953597	0.986662992	0.95601148	0.988241935	0.987537512	0.98819604	0.987133504	0.986900488	0.988264144	0.987268064	0.956540697	0.987121239	0.986709566	0.986644067	0.988070865	0.986574912	0.986864818	0.98633957	0.98804452	0.988011346	0.986778496	0.988830509	0.987060276	0.986660658	0.986506248	0.986113763	0.989017864	0.988635395	0.987919648	0.956092463	0.987399827	0.987745419	0.985627762	0.98739228	0.98648646	0.98676305
GCF_015667155.1	0.986669677	0.987185389	0.987711745	0.956822886	0.988077865	0.987620817	0.986738393	0.987328967	0.987358117	0.98680396	0.98719674	0.987923499	0.986785336	0.956705335	0.98757776	0.956848221	0.98753072	0.986913609	0.986998303	0.987714559	0.98823508	0.98738379	0.988290004	0.957122661	0.987935485	0.986583086	0.987385825	0.987606398	0.986806194	0.987715191	0.986740168	0.98911921	0.987677005	0.987378986	0.987319121	0.986530766	0.987733438	0.987579604	0.98757306	0.986837246	0.987141066	0.98765545	0.956782529	0.988019421	0.987057015	0.987022204	0.987840911	0.988195581	0.987014191
GCF_004333935.1	0.986649742	0.987216202	0.988210153	0.957132592	0.987847185	0.987310438	0.987724813	0.987164411	0.987661985	0.988468234	0.986400557	0.987484296	0.987266729	0.957021077	0.98765068	0.957207341	0.987223236	0.987780669	0.987107339	0.98851096	0.996616557	0.988394529	0.987518661	0.957005582	0.987319043	0.987119588	0.988175711	0.987068177	0.986734362	0.988810002	0.987582124	0.989133349	0.98691616	0.987973309	0.987157711	0.987277448	0.987812434	0.987495425	0.98821822	0.98634329	0.988209445	0.987439384	0.957147825	0.988191715	0.986688741	0.986984642	0.987702615	0.987897955	0.987649536
GCF_003369995.1	0.987317389	0.985863573	0.985404648	0.955398173	0.986971287	0.98521698	0.984106066	0.984441482	0.984971772	0.985388018	0.985835214	0.986458552	0.9863279	0.955454473	0.98605628	0.955755492	0.986007074	0.984158658	0.985890773	0.985330588	0.985113135	0.986512515	0.986005377	0.95543419	0.986002326	0.985842472	0.985215328	0.988449839	0.986408694	0.986071582	0.986095439	0.987610393	0.98675762	0.98490127	0.985575566	0.997250091	0.985745916	0.984702911	0.985086956	0.987470386	0.986065346	0.985411515	0.955513579	0.986702436	0.985048804	0.984873239	0.985684707	0.985607671	0.985961906
GCF_015669945.1	0.988325282	0.988194522	0.98922496	0.956790792	0.988969073	0.988442819	0.988136356	0.988590209	0.988855465	0.987604601	0.987452023	0.98774559	0.987975921	0.957166763	0.988699329	0.957383634	0.98863494	0.988718285	0.987240498	0.988438632	0.9885893	0.988913672	0.98822278	0.958092549	0.988577304	0.987116634	0.988166499	0.987655309	0.987938778	0.989565671	0.987727015	0.989123365	0.987767502	0.987711037	0.988303142	0.987043682	0.988912515	0.988643724	0.988672632	0.988139753	0.988130558	0.988452486	0.957330903	0.989329444	0.987703773	0.987235955	0.987659747	0.988839504	0.988389541
GCF_003466545.1	0.988551606	0.988622091	0.988435587	0.957298505	0.987762136	0.987953753	0.987425476	0.988065558	0.986757045	0.986616962	0.98815377	0.986887648	0.988026024	0.956501565	0.987123308	0.956646027	0.988802975	0.987432294	0.988116189	0.987693239	0.98738785	0.988547317	0.987288869	0.95715134	0.987766341	0.986963765	0.986879163	0.987619237	0.987247813	0.987355108	0.986948651	0.988866364	0.988277588	0.98778997	0.988693991	0.987678648	0.98702858	0.987741973	0.987744264	0.98865095	0.988002194	0.987655882	0.956538063	0.98766769	0.987098029	0.985445913	0.987331786	0.988265102	0.987716481
GCF_001725985.1	0.989380712	0.988281314	0.989016294	0.957431926	0.989867165	0.987167138	0.987838187	0.989565161	0.98829089	0.987997468	0.988386357	0.988026626	0.988484179	0.957712975	0.989191311	0.957518031	0.989977338	0.988755681	0.987827398	0.988099104	0.988076312	0.988879115	0.987735563	0.957621123	0.990269928	0.988255694	0.988242378	0.988607928	0.988950873	0.988274062	0.988230111	0.990429738	0.989384858	0.987546835	0.987210925	0.987955243	0.989420269	0.988768038	0.988107177	0.989830133	0.988580183	0.988702697	0.957538783	0.989883	0.988041633	0.987483724	0.98876682	0.988392192	0.988456307
GCF_003463285.1	0.988777018	0.988038044	0.987848692	0.956307699	0.988940146	0.987882522	0.987543774	0.987324802	0.987427136	0.987348199	0.98872979	0.988797131	0.988566902	0.956796642	0.988219671	0.956894992	0.987979648	0.987579053	0.988500868	0.98689584	0.987618824	0.988276143	0.987693868	0.956179258	0.988737828	0.987385402	0.987946565	0.988911474	0.988344594	0.987332531	0.987665981	0.990139498	0.989855956	0.987357195	0.98764463	0.988107431	0.988291985	0.987037551	0.987133709	0.99016506	0.988997338	0.988554494	0.956919678	0.98886432	0.988045943	0.986797017	0.987881698	0.987432305	0.988481523
GCF_004334215.1	0.98925501	0.988481589	0.988847026	0.95734775	0.988321938	0.987908698	0.988489564	0.988027418	0.988130125	0.988114051	0.987817429	0.988535294	0.988430999	0.956591807	0.987779844	0.956855271	0.9887953	0.987643521	0.988441122	0.988410478	0.989336217	0.988415461	0.988339936	0.957598981	0.987824105	0.987255819	0.987450324	0.987556553	0.987504624	0.988155572	0.988214668	0.989720262	0.988760425	0.988796522	0.988419519	0.987965883	0.987468397	0.988307826	0.987739112	0.986936655	0.988871665	0.988705982	0.956712371	0.988485332	0.987612731	0.987381185	0.987887215	0.987871378	0.98848954
GCF_002076025.1	0.958792364	0.960551252	0.959706776	0.981061191	0.959983242	0.960162841	0.958932691	0.959742516	0.960159595	0.960151223	0.960971967	0.960249928	0.959990829	0.980908192	0.960027429	0.981209062	0.95958231	0.960499377	0.959694527	0.95929772	0.959491213	0.958588464	0.96046042	0.980447299	0.960567008	0.959928193	0.960844175	0.958917001	0.959939937	0.959876784	0.959643238	0.959456723	0.960313854	0.959986145	0.959805511	0.960248815	0.95919854	0.959898161	0.959803165	0.960107004	0.960283796	0.960661611	0.981124316	0.95971999	0.96107188	0.959868924	0.959874408	0.960899999	0.959273094
GCF_003475865.1	0.989309939	0.989086521	0.988445553	0.956450864	0.988128196	0.988344022	0.987775976	0.988122809	0.988225735	0.987232701	0.988193359	0.988637613	0.988591678	0.956657581	0.988470348	0.956739555	0.989728687	0.987862225	0.988747955	0.98863622	0.98812844	0.988981314	0.988187285	0.956592585	0.989075918	0.987184466	0.988143278	0.988957409	0.989019749	0.988588947	0.987676316	0.989487166	0.990136789	0.987453142	0.988807068	0.988428096	0.988243014	0.98771727	0.987986044	0.991306633	0.990077464	0.989066238	0.956752281	0.988172638	0.989049172	0.985980175	0.988110823	0.988185088	0.988139839
GCF_004333895.1	0.987437484	0.988042717	0.988235639	0.956498937	0.988025148	0.988588424	0.987728627	0.987714581	0.987434134	0.987840279	0.987233428	0.988621137	0.988776791	0.955116617	0.987600679	0.955268207	0.988417287	0.988284176	0.987877547	0.988805425	0.988833041	0.987149419	0.988868448	0.956553169	0.986421052	0.987369764	0.987569937	0.987938526	0.987389715	0.988629407	0.987266375	0.989436935	0.987519717	0.988054717	0.988757949	0.987598707	0.986816991	0.987476215	0.986996633	0.987728785	0.98795415	0.988396486	0.955233635	0.988338732	0.987587283	0.986858485	0.988968717	0.987796077	0.988398385
GCF_000478525.1	0.99978807	0.988589314	0.988599245	0.956095822	0.989691553	0.988179585	0.987570823	0.988447201	0.988014367	0.987399749	0.989341318	0.988200171	0.98971319	0.955486145	0.988926254	0.955655485	0.989099679	0.987818822	0.988500349	0.988254831	0.98710853	0.987712558	0.987886231	0.956791168	0.987935204	0.990235268	0.987725713	0.99071887	0.988618168	0.987852751	0.98849757	0.990543011	0.98885493	0.987450118	0.988413554	0.989429196	0.989253619	0.987913333	0.98813176	0.990155747	0.988744139	0.987730144	0.955515533	0.989019419	0.988532369	0.986984682	0.987871302	0.988664908	0.988923165
GCF_004334345.1	0.988158151	0.987914489	0.988481683	0.956792326	0.989141596	0.988430212	0.987677514	0.988692863	0.987706886	0.987716955	0.988255023	0.98795905	0.988219052	0.956850234	0.988021891	0.956873415	0.98810168	0.988002404	0.987770582	0.987949285	0.987824823	0.988400411	0.988111553	0.957277576	0.988476033	0.98824051	0.988531797	0.988064085	0.986982948	0.987436642	0.988186432	0.989303216	0.988408652	0.987147929	0.987778528	0.987710705	0.987919482	0.987775936	0.987562033	0.988345237	0.987669741	0.988131971	0.956968544	0.988711012	0.986617392	0.988456359	0.988877264	0.987813467	0.988650913
GCF_004333735.1	0.990025859	0.989181272	0.989098485	0.955743711	0.988735171	0.988976423	0.987456767	0.987933125	0.987617147	0.987454345	0.988417977	0.989110481	0.989476246	0.956163174	0.988536687	0.95619403	0.988789127	0.988397004	0.989433441	0.988958718	0.987818602	0.989486196	0.988945897	0.95644881	0.988521136	0.98822888	0.987734021	0.989637342	0.987941564	0.988026227	0.987894141	0.990078835	0.989208401	0.988616034	0.989026491	0.988628146	0.986967844	0.987109938	0.987687982	0.988941537	0.98927687	0.988959278	0.956181805	0.98817472	0.988927221	0.986326498	0.988682738	0.988633097	0.988055197
GCF_001686205.1	0.988174731	0.988561805	0.988966901	0.956314367	0.987906991	0.988565066	0.988832815	0.988010627	0.988488755	0.988449391	0.988010681	0.988342104	0.987581841	0.957227659	0.987442664	0.957178208	0.988677126	0.988259814	0.988137567	0.988981921	0.989563551	0.988798294	0.988803921	0.956897833	0.988422584	0.988386152	0.989249337	0.987752715	0.988162505	0.988456435	0.987574543	0.990305276	0.98836154	0.989882707	0.988845475	0.987227725	0.987258769	0.98868836	0.987125408	0.988512266	0.988231212	0.989180228	0.957109218	0.988225232	0.988060714	0.987451626	0.98900132	0.988306312	0.988880923
GCF_003468805.1	0.989348572	0.989006099	0.989098903	0.956489591	0.989266661	0.98845727	0.987506385	0.988533664	0.987890191	0.987907299	0.988539535	0.988995393	0.988392776	0.956212311	0.989091417	0.956241435	0.989444648	0.988291786	0.989819268	0.988206193	0.988487138	0.989211683	0.989139783	0.95663947	0.98923859	0.98878088	0.988885279	0.989437846	0.98788152	0.987849626	0.987533285	0.990977986	0.990474714	0.988229775	0.988919171	0.989092107	0.987475008	0.987374629	0.987780775	0.989966169	0.989888914	0.990225357	0.956210779	0.989674489	0.988372694	0.98682614	0.988941279	0.988502113	0.988454484
GCF_000772485.1	0.989717941	0.988147066	0.988480919	0.956750063	0.990628624	0.988200069	0.987942379	0.988201616	0.988083599	0.987232217	0.988428171	0.988987586	0.987866678	0.957155847	0.988886905	0.957131998	0.988762203	0.988146413	0.987840722	0.987974123	0.989110366	0.988671671	0.988188114	0.956608148	0.988787416	0.986851967	0.987458715	0.989582421	0.989604143	0.988580758	0.987715746	0.989485222	0.988144802	0.987501422	0.987894529	0.988476215	0.988266272	0.988045302	0.98786637	0.988066319	0.988710267	0.988259478	0.957097382	0.988589879	0.988549039	0.987766935	0.988326414	0.988065616	0.987949532
GCF_004334435.1	0.988739145	0.988661008	0.988749906	0.956981052	0.989458184	0.988194378	0.988079812	0.987658132	0.988572028	0.98840501	0.987964932	0.988699586	0.989215643	0.957902282	0.988992746	0.958006906	0.988185699	0.987577345	0.98812622	0.989027914	0.988622913	0.988852559	0.988954562	0.957401118	0.988731386	0.987808169	0.988021553	0.988958168	0.988052976	0.989431736	0.988434554	0.990500597	0.988881703	0.988293817	0.988431666	0.989135759	0.988341397	0.988680321	0.988149877	0.987983092	0.98919135	0.989326609	0.957968659	0.989699204	0.987888205	0.988676532	0.9894749	0.988205318	0.989337628
GCF_004334615.1	0.988834684	0.988798018	0.988574635	0.956560462	0.989691541	0.988945856	0.989132715	0.989519383	0.988819092	0.988421647	0.988966296	0.989814931	0.989650911	0.956699691	0.988587139	0.956685024	0.98860804	0.988323391	0.9894622	0.988787462	0.989216061	0.9895466	0.989002893	0.956323585	0.989251382	0.988789447	0.989062769	0.988963466	0.987824158	0.989243716	0.989340216	0.990290997	0.989247286	0.988912883	0.988689969	0.988902441	0.988669967	0.988149569	0.987741244	0.988921815	0.989862896	0.989108917	0.956739409	0.989941997	0.98805277	0.98750027	0.990071156	0.988587524	0.988847326
GCF_003468005.1	0.989529353	0.989247605	0.988603812	0.956693383	0.988823281	0.987936391	0.986571853	0.987670906	0.988440343	0.987942114	0.989055623	0.989646018	0.989566384	0.956774089	0.98865778	0.956768473	0.989009781	0.986651037	0.989996522	0.987908292	0.987854132	0.98996772	0.989012411	0.956542076	0.98968083	0.988229571	0.988719397	0.990646151	0.988443072	0.988308282	0.989121321	0.990872564	0.990670227	0.98840835	0.988811458	0.988905284	0.987952849	0.987441624	0.987599273	0.99030412	0.989832911	0.990020876	0.956853458	0.989491906	0.988948846	0.987306017	0.989303826	0.988240023	0.98881816
GCF_902167915.1	0.955541591	0.957191393	0.957250695	0.985878809	0.95773031	0.957335036	0.956896044	0.9577185	0.95765847	0.957396836	0.95737661	0.958211241	0.957429869	0.981418887	0.958384244	0.981547962	0.957403336	0.958269238	0.956629062	0.957219297	0.957071406	0.956667391	0.958042249	0.984856938	0.956990047	0.957028593	0.958121421	0.956287528	0.957787634	0.957934694	0.957434609	0.95690907	0.956994219	0.957436852	0.956811999	0.958402485	0.957863234	0.958686879	0.95760483	0.956449584	0.957730258	0.957561774	0.981471087	0.957712614	0.957093126	0.958258213	0.95752804	0.958485027	0.956676367
GCF_000497735.1	0.989292396	0.988341024	0.989177944	0.95694609	0.9902135	0.988179245	0.987301281	0.98939198	0.988208069	0.9878533	0.988381548	0.9884331	0.988296994	0.956682563	0.988511237	0.956845604	0.98978936	0.988391293	0.988269109	0.987620824	0.98829867	0.989591524	0.988376332	0.956941758	0.989868373	0.988524035	0.988465209	0.988937781	0.988305943	0.988036587	0.988063694	0.991001665	0.989668625	0.988261416	0.9880412	0.988326319	0.989175352	0.988859701	0.988257297	0.988883639	0.989087011	0.988519889	0.956719085	0.988704166	0.988079268	0.987180073	0.98794086	0.98758372	0.988719574
GCF_004333215.1	0.987468887	0.98681546	0.98738744	0.957766989	0.988337809	0.987690029	0.987956695	0.987897703	0.987599483	0.987766518	0.987918566	0.987355237	0.988307411	0.957697857	0.986837368	0.957776263	0.987308769	0.98750822	0.987479341	0.987247062	0.987436067	0.988208649	0.987626862	0.957617728	0.987916763	0.987439856	0.988009613	0.986662707	0.986387893	0.987655306	0.988246866	0.989269088	0.988131288	0.98766754	0.987688486	0.986863512	0.987684401	0.987141052	0.987782852	0.987444083	0.987934441	0.988215593	0.957762366	0.988712244	0.986575195	0.987021066	0.987296496	0.987302018	0.988458962
GCF_015670995.1	0.988083567	0.987961307	0.988797617	0.957567982	0.987930968	0.987670699	0.987159674	0.98705054	0.987505316	0.987218959	0.987639707	0.987522572	0.987834802	0.957591414	0.988436992	0.957599556	0.988183497	0.988431063	0.987325218	0.987781603	0.988344183	0.987505056	0.988478131	0.958524268	0.987903574	0.986531907	0.987557689	0.98803677	0.988218244	0.988918966	0.9871428	0.98903804	0.98765835	0.987311372	0.987822369	0.987713639	0.987415259	0.987326916	0.987774323	0.987753485	0.987605068	0.988851918	0.957617531	0.988247327	0.987523344	0.987340841	0.987924173	0.98818593	0.987674774
GCF_000829295.1	0.990272842	0.989412376	0.98890969	0.956504846	0.98989042	0.988798378	0.988588414	0.988942136	0.988073259	0.988641948	0.990123451	0.989402263	0.990440398	0.956761975	0.988634411	0.956694485	0.989116562	0.988218324	0.989660688	0.988709762	0.988763375	0.989828889	0.988644705	0.95618981	0.989656496	0.988363204	0.988824019	0.989910792	0.987975893	0.987343219	0.990116438	0.990851465	0.989478436	0.988569124	0.989160637	0.988779443	0.988946245	0.988185389	0.988082457	0.989694776	0.989278231	0.989141124	0.956637355	0.990155445	0.987742696	0.987513809	0.988253574	0.988380323	0.989650432
GCF_002833175.1	0.98724238	0.988461053	0.989484402	0.956943152	0.988954182	0.988159219	0.987437682	0.989967007	0.988134475	0.987042342	0.987324327	0.987664295	0.987440311	0.956060868	0.987846825	0.956228232	0.98978588	0.989806826	0.987357331	0.988349288	0.987886952	0.98717608	0.987836703	0.957360138	0.989243674	0.987460198	0.98783221	0.988023439	0.988179623	0.988198461	0.986940345	0.989656566	0.988123434	0.987590558	0.98822092	0.987141528	0.988882113	0.99001782	0.987957135	0.987777196	0.987913605	0.988285464	0.956226477	0.988206985	0.988264819	0.987878678	0.987533457	0.988988971	0.987958977
GCF_900157055.1	0.986495061	0.986542163	0.987251102	0.957129766	0.988133348	0.987138191	0.986984233	0.987832743	0.987025719	0.987121091	0.987036009	0.986306112	0.986376383	0.956165059	0.986570149	0.956332553	0.986988971	0.987121159	0.987571938	0.987360918	0.987531286	0.986801287	0.986792441	0.956984533	0.986684013	0.986610149	0.987078748	0.987760534	0.985844352	0.987114481	0.986893181	0.989002159	0.986831759	0.987053833	0.986957568	0.986851055	0.986274724	0.987444591	0.987098992	0.986708756	0.987104521	0.98782035	0.956227229	0.987599345	0.98610761	0.987217857	0.987816447	0.98658924	0.987410301
GCF_000730035.1	0.990669873	0.987969972	0.987900446	0.956393942	0.990671114	0.987558719	0.986421316	0.988170718	0.986989666	0.987472972	0.98902327	0.987859709	0.988456677	0.956854783	0.988119712	0.956973588	0.988258871	0.986740206	0.98728788	0.987797615	0.987327374	0.988820457	0.988190467	0.95655717	0.988885996	0.986797406	0.986621524	0.990758398	0.988269253	0.987371717	0.98787116	0.989288799	0.988584774	0.986055697	0.988141511	0.989509156	0.987205414	0.986654687	0.987531572	0.989347857	0.988849403	0.989229037	0.9568596	0.988307074	0.98735581	0.986670826	0.988212315	0.987426584	0.987630536
GCF_003475835.1	0.989328939	0.989110869	0.988477245	0.956423304	0.988154888	0.988420485	0.987735025	0.988146517	0.988178405	0.987255716	0.988220905	0.988605462	0.988622252	0.956714466	0.98846304	0.956766682	0.989727474	0.987863766	0.988745859	0.988648729	0.988140119	0.988952351	0.988189644	0.956591737	0.989079056	0.98713863	0.988238211	0.988982351	0.98899554	0.988666713	0.987667644	0.989487638	0.990102695	0.98749748	0.988835837	0.988380942	0.988212545	0.987734358	0.987966567	0.991270151	0.990106489	0.989067079	0.956783196	0.988219259	0.989048212	0.985956366	0.988071776	0.988198654	0.988166709
GCF_001281305.1	0.958935941	0.960744884	0.959822959	0.980957214	0.960030466	0.960293928	0.959247624	0.959846914	0.960260133	0.960321755	0.961110247	0.960591094	0.960237603	0.981006353	0.960167386	0.981213471	0.959747139	0.960580855	0.959812954	0.959465926	0.959617526	0.958684555	0.960657231	0.980449853	0.960837202	0.960069156	0.960965149	0.959108502	0.960070975	0.960002934	0.959753127	0.959662388	0.960445834	0.960133949	0.959980904	0.96034795	0.959276115	0.960129518	0.959912282	0.960196704	0.960377992	0.960771712	0.981175008	0.959920178	0.961252683	0.959972114	0.96012228	0.961040942	0.959295222
GCF_009738515.1	0.987712331	0.988293078	0.987916436	0.957404752	0.988809057	0.987773685	0.987092446	0.986987851	0.987962255	0.98739977	0.989150998	0.989005595	0.988560352	0.958020651	0.988805736	0.957838832	0.98721409	0.98749366	0.988729013	0.987984373	0.987930971	0.987891096	0.999973195	0.957639229	0.987495131	0.98705387	0.987885123	0.988475781	0.987254243	0.988318747	0.987860408	0.989390273	0.988089031	0.987515947	0.989611132	0.988066672	0.987581167	0.986838287	0.987331752	0.987890104	0.988850261	0.989171066	0.957928141	0.989295724	0.987962942	0.987934673	0.988903376	0.988100012	0.987724634
GCF_004333635.1	0.986406887	0.987608684	0.988300506	0.95654603	0.988737804	0.988275533	0.9884154	0.987850681	0.988494002	0.988652198	0.987216614	0.988761109	0.987973739	0.95581729	0.988257962	0.955940809	0.987724523	0.987841099	0.987907385	0.988858816	0.997227839	0.987900131	0.988326872	0.956759948	0.987452634	0.987630284	0.988700479	0.988051223	0.986516199	0.988827529	0.98850948	0.989903219	0.987434498	0.988175669	0.987561557	0.987623619	0.988450677	0.987984991	0.988607243	0.986949513	0.989043903	0.988066779	0.955910251	0.989308417	0.987254702	0.987824737	0.988636887	0.988446092	0.988364368
GCF_001686105.1	0.963330032	0.96442479	0.964004617	0.978888055	0.963870267	0.964192869	0.963947923	0.964715438	0.964815129	0.964656272	0.964118365	0.964824659	0.964320532	0.978914246	0.964200598	0.97905142	0.963337873	0.964332196	0.96371955	0.96412366	0.964274288	0.963461451	0.963605968	0.97822899	0.964226646	0.965085019	0.966464776	0.962644085	0.963482824	0.963368271	0.963682821	0.963791616	0.964591884	0.965253464	0.963180092	0.963614041	0.964027181	0.965002995	0.96433444	0.963145036	0.964738191	0.964436056	0.978997343	0.964635112	0.965105504	0.963904932	0.963017493	0.964275056	0.963432856
GCF_004333465.1	0.987851873	0.987878917	0.987011919	0.957069325	0.98776747	0.989226781	0.988408873	0.987950261	0.988100969	0.988169783	0.987431136	0.988334167	0.988403056	0.957356542	0.988178309	0.957424571	0.988807181	0.987346355	0.987751106	0.988421718	0.988920601	0.988380832	0.988210079	0.957344366	0.987985833	0.98803689	0.987950347	0.987488711	0.986775528	0.989528048	0.987470483	0.989419969	0.987864974	0.988011872	0.987906163	0.987950425	0.987840264	0.988325359	0.987562473	0.987345593	0.987729107	0.987361489	0.957431633	0.988757507	0.986831145	0.986883666	0.988898199	0.988866807	0.987929678
GCF_004333065.1	0.98830883	0.988726128	0.988587095	0.957155061	0.987619318	0.988926692	0.987341964	0.988191165	0.988248181	0.988308341	0.987639475	0.988223015	0.988109808	0.957832375	0.988771815	0.957870066	0.987436594	0.987738367	0.98670469	0.988531588	0.988677424	0.988211865	0.987181793	0.957926036	0.987555123	0.987917681	0.988115187	0.988117854	0.988115669	0.988015019	0.988132314	0.988185411	0.987296551	0.988232099	0.98809525	0.987521741	0.988533694	0.987475267	0.988404591	0.986907772	0.987271676	0.988018328	0.957862333	0.989571363	0.987326995	0.987447468	0.9884696	0.989268946	0.98844062
GCF_004334635.1	0.987014742	0.988141499	0.988484315	0.957624142	0.987940918	0.987552803	0.988649096	0.987339555	0.989157574	0.988088289	0.987620051	0.98744052	0.988451037	0.956171337	0.988053838	0.956189161	0.986967761	0.988284165	0.987282078	0.988253429	0.988245782	0.987125874	0.988224021	0.958106578	0.986353493	0.987066088	0.988550495	0.987499556	0.986969406	0.988551391	0.988202443	0.988983312	0.987204331	0.987532579	0.98791878	0.987382391	0.987567817	0.988006046	0.986906342	0.987357921	0.987872341	0.988703396	0.956213048	0.989306943	0.986979602	0.988175226	0.988771153	0.987823762	0.98804126
GCF_002076015.1	0.988047023	0.988298471	0.988071021	0.957445971	0.988879746	0.988838343	0.98796449	0.988790885	0.988830685	0.987760918	0.987959097	0.988591862	0.988818677	0.958081061	0.989256043	0.958007969	0.988231563	0.988218756	0.988047376	0.987891345	0.988063929	0.988338887	0.988470749	0.957820668	0.989444727	0.988044652	0.988974239	0.988757541	0.988180357	0.98903552	0.988168117	0.988859861	0.988297649	0.988054907	0.987191675	0.987602978	0.988363539	0.988323571	0.987829751	0.987617348	0.988134569	0.988683749	0.958108955	0.988820075	0.988352947	0.987758845	0.988938119	0.988572666	0.987980294
GCF_902167595.1	0.956665981	0.957232108	0.957161692	0.985153695	0.956564564	0.956727252	0.957094663	0.957448132	0.958190456	0.957323376	0.956984565	0.957635945	0.956763678	0.983871562	0.958532794	0.983935578	0.957353822	0.957522959	0.955689629	0.956851434	0.956960791	0.956443074	0.957640902	1	0.957146254	0.95678226	0.957613777	0.956129703	0.957174721	0.957694837	0.957178507	0.9560548	0.956423369	0.956760686	0.956818825	0.957311363	0.95739477	0.958095654	0.957976333	0.955930829	0.95747583	0.956669796	0.983876001	0.956747732	0.957048635	0.957899224	0.956618927	0.958674607	0.956546518
GCF_006438975.1	0.987720663	0.987718336	0.987105353	0.957944346	0.988292859	0.987333041	0.986401643	0.985661699	0.987202974	0.987050275	0.98811472	0.988138218	0.9880466	0.957717489	0.986878206	0.957765576	0.986768891	0.985849971	0.986704424	0.987301186	0.986615625	0.987007709	0.988596136	0.958087346	0.986810015	0.986048244	0.986569201	0.987349756	0.986110722	0.987164617	0.986999637	0.988245951	0.987190307	0.986176765	0.988293183	0.98725842	0.985798628	0.98595603	0.986467178	0.987438094	0.987677721	0.987985127	0.957715046	0.987954221	0.985817827	0.986628763	0.988422656	0.987116431	0.987230955
GCF_004333455.1	0.988278031	0.988272829	0.989221482	0.957403719	0.989371682	0.987674942	0.988433685	0.988058975	0.988480938	0.988683479	0.988928481	0.988661887	0.989421231	0.956157475	0.989545016	0.9562811	0.98774967	0.988319612	0.988247458	0.988480843	0.98918379	0.988408305	0.988006043	0.957791394	0.987201018	0.988524197	0.988810786	0.988861932	0.987916614	0.98814107	0.988426263	0.990800934	0.988880137	0.988085122	0.988091509	0.988761408	0.987674544	0.987529439	0.988235558	0.988542268	0.988967538	0.988980479	0.956234131	0.989286938	0.988599485	0.987891009	0.988199009	0.987850669	0.988531271
GCF_015560585.1	0.988559672	0.988349955	0.989327932	0.957144195	0.988892464	0.988666197	0.987950386	0.989415357	0.989196332	0.98785816	0.987844043	0.988220426	0.988580224	0.957798763	0.988697087	0.957908587	0.989108454	0.988815791	0.987212337	0.989289807	0.989540728	0.988726424	0.987604227	0.957982489	0.989331387	0.987166707	0.988141145	0.988064472	0.988172993	0.989166337	0.987933459	0.989628625	0.987663991	0.988417027	0.987917661	0.987204041	0.990259107	0.990211471	0.988677871	0.987532281	0.988084003	0.98771831	0.957901539	0.988322579	0.987359167	0.987483705	0.987812968	0.989219844	0.988240719
GCF_001447955.1	0.99050086	0.989404792	0.989479374	0.956189222	0.990676266	0.98988599	0.989122224	0.989664203	0.98902071	0.988892172	0.988635405	0.989916613	0.989807853	0.957430282	0.990025663	0.957412466	0.989850026	0.988923424	0.989709133	0.988879355	0.989536322	0.989985549	0.989392806	0.956232329	0.990964519	0.988956002	0.989180115	0.99082002	0.989255339	0.989314685	0.989092697	0.99995428	0.990492792	0.989385211	0.988504914	0.989654377	0.989977134	0.989457119	0.988677166	0.990118385	0.990570167	0.989171071	0.957428597	0.990246163	0.989432661	0.988413639	0.989429413	0.989487252	0.989778256
GCF_000003135.1	0.989227971	0.989906435	0.988744176	0.956613539	0.987873964	0.988661104	0.987363178	0.987425156	0.987275787	0.987045447	0.987891256	0.988419738	0.989032044	0.957729412	0.988260718	0.957754263	0.988756117	0.987651378	0.988232849	0.988455489	0.988648838	0.988150158	0.987850513	0.957345187	0.987977542	0.987422065	0.987858929	0.98933168	0.987396441	0.988517782	0.988158996	0.989174009	0.987847911	0.9874338	0.989228458	0.988075465	0.987317417	0.987027293	0.987000203	0.988358158	0.988282889	0.988270334	0.957806391	0.988821592	0.987513898	0.986411862	0.988911059	0.988297979	0.988119058
GCF_004333995.1	0.986874817	0.98754262	0.987223932	0.957838141	0.98685426	0.987516868	0.987202486	0.987150363	0.987455776	0.988242283	0.986757725	0.98648982	0.986664382	0.958977365	0.987002691	0.95915918	0.986272205	0.987545343	0.986742237	0.987488407	0.987945715	0.986928716	0.98712424	0.957934831	0.986401241	0.986645732	0.986624687	0.987036008	0.986233899	0.986857959	0.987643202	0.98786714	0.986340228	0.987600867	0.986986807	0.986093948	0.986810564	0.986681267	0.986548023	0.985539747	0.986475979	0.986624807	0.959101696	0.986981583	0.98717414	0.987855756	0.987317447	0.987662274	0.986339031
GCF_004333165.1	0.988371506	0.987599722	0.988600898	0.956514548	0.989569342	0.988685522	0.988521566	0.988673983	0.988390115	0.988165168	0.987817218	0.988773978	0.989023073	0.956357392	0.988881694	0.956407586	0.988753163	0.988227609	0.988589611	0.989118481	0.988343618	0.989797038	0.988663962	0.956460754	0.988611814	0.988608957	0.989039317	0.987248822	0.987299086	0.988676941	0.988111911	0.990572317	0.989404575	0.989535289	0.98832884	0.988985145	0.988932348	0.988123524	0.988363732	0.988128211	0.989186318	0.988887798	0.956401655	0.989143191	0.988692879	0.98837217	0.988924775	0.988338839	0.988844471
GCF_004334795.1	0.987729769	0.988203407	0.987523106	0.956871981	0.988065377	0.988530163	0.988226775	0.987625066	0.988702557	0.987247606	0.987562663	0.987853293	0.988246035	0.957235258	0.988037	0.957436999	0.987849401	0.987352145	0.987282359	0.988627834	0.988360857	0.987389281	0.987379212	0.957062304	0.987355836	0.986818085	0.987811849	0.987247647	0.986754674	0.988506685	0.98710032	0.988900189	0.986479201	0.987720311	0.987292092	0.987026414	0.987408074	0.987740036	0.987178838	0.986664532	0.987421664	0.987802839	0.957349357	0.988109594	0.986474022	0.987305751	0.987414695	0.988869475	0.988225211
GCF_004333645.1	0.987444261	0.987584196	0.987431571	0.95736107	0.987804024	0.986567862	0.986639335	0.987226098	0.986600927	0.987927291	0.987411197	0.987478676	0.987741532	0.957286484	0.986998923	0.957431882	0.987384572	0.986750833	0.987212546	0.988717837	0.988100875	0.987777637	0.987939693	0.958302059	0.987095445	0.986442878	0.987227227	0.98696068	0.986333932	0.987646654	0.987585766	0.988111425	0.98714093	0.988191096	0.987990727	0.986296017	0.986544533	0.987402127	0.987477888	0.987005772	0.987588976	0.987727884	0.957403494	0.988000923	0.986740403	0.986980931	0.987981733	0.987717894	0.987620252
GCF_004334005.1	0.987776506	0.988259624	0.988654474	0.957340979	0.988636801	0.988089622	0.987610632	0.988471631	0.98812003	0.98856687	0.987966463	0.987757436	0.987229787	0.957486159	0.988426697	0.957495072	0.988408081	0.987516671	0.987010406	0.987730973	0.988476632	0.988110533	0.987871354	0.95796274	0.987699696	0.988146237	0.999420853	0.987973091	0.986871005	0.987480285	0.98763524	0.989048874	0.988073687	0.988852469	0.987475909	0.987482391	0.987757043	0.987694888	0.987710536	0.987905923	0.987963832	0.989129181	0.957531665	0.989125774	0.986964084	0.987068098	0.988710353	0.988346596	0.988031971
GCF_004333175.1	0.987002992	0.988340045	0.988289684	0.957144801	0.988317527	0.988071319	0.988104176	0.987262456	0.988492005	0.988102201	0.987161619	0.987737152	0.988338016	0.957494225	0.987113386	0.95755748	0.987704719	0.987371244	0.987979251	0.98824414	0.988665497	0.987855271	0.988598239	0.958447664	0.987121302	0.986597532	0.987466413	0.987150798	0.985897916	0.988892136	0.988135471	0.988725029	0.986965715	0.988222247	0.988323951	0.987470251	0.986666471	0.988258028	0.988671917	0.986992474	0.987750792	0.988687393	0.957577377	0.987906592	0.987009679	0.987125731	0.988219924	0.987757198	0.987810471
GCF_004936435.1	0.989232193	0.988999911	0.988367726	0.956511578	0.988769515	0.987495883	0.987658618	0.987217277	0.98792163	0.986767425	0.988759414	0.988286466	0.988968735	0.957352292	0.988051286	0.957373317	0.988407165	0.986991092	0.988383181	0.988495242	0.987659971	0.988904942	0.987156896	0.957008719	0.988584613	0.986727377	0.98750991	0.989081093	0.988532092	0.988258636	0.987740964	0.989623368	0.98826659	0.987096802	0.988051719	0.989064384	0.987498291	0.98803994	0.987170039	0.988964581	0.98910726	0.988419995	0.957288363	0.988355173	0.988303675	0.986175403	0.987174523	0.987543181	0.988218257
GCF_003437105.1	0.989930704	0.988846262	0.98913366	0.956270918	0.99045707	0.988463992	0.988349849	0.988478863	0.988313775	0.988858037	0.989014713	0.989502135	0.989493487	0.956622168	0.988455461	0.956721135	0.989460378	0.987866623	0.989531798	0.988129397	0.989064563	0.989360675	0.989016708	0.956397509	0.990153781	0.988826016	0.989073304	0.989841236	0.988428552	0.988993078	0.989129319	0.991567627	0.990485215	0.987921923	0.988784721	0.989019936	0.989110036	0.988287952	0.988692604	0.99152074	0.990033205	0.989628373	0.956669604	0.989584393	0.98855143	0.988283489	0.988831271	0.988612599	0.989592655
GCF_003472605.1	0.988677535	0.989113903	0.988544763	0.956317608	0.989033175	0.988485898	0.98717993	0.987617288	0.98763489	0.987779568	0.988528994	0.98929009	0.988746774	0.956342426	0.987803889	0.956464612	0.988687472	0.987277685	0.989460937	0.988698109	0.989396912	0.989133276	0.988936895	0.95581497	0.988551175	0.987652018	0.98810167	0.988874555	0.987710209	0.988888169	0.988185555	0.989560494	0.989567466	0.988047219	0.989682126	0.987840201	0.987986163	0.987433143	0.987483179	0.989219823	0.989715115	0.989106287	0.956505697	0.989577986	0.987850869	0.986823408	0.989116907	0.988615794	0.988533906
GCF_005406285.1	0.990026499	0.989149747	0.988882062	0.955925533	0.989012069	0.987593694	0.987654538	0.9882298	0.988136728	0.987303268	0.988746092	0.988850999	0.988167101	0.956439511	0.988225885	0.956365853	0.988062575	0.987842172	0.988433013	0.987777622	0.987523292	0.988597924	0.987800417	0.956860753	0.988768237	0.987089159	0.987553494	0.989674373	0.988378694	0.988283014	0.987761549	0.990693013	0.990075712	0.987308446	0.988365218	0.988617333	0.988731331	0.987835746	0.98797783	0.990738602	0.989154484	0.989273986	0.95632135	0.98888583	0.988061939	0.986832244	0.987901966	0.988085332	0.988259691
[truncated: 338 more columns]
