# Supplementary material for: Targeted High-Resolution Taxonomic Identification of Bifidobacterium longum subsp. infantis Using Human Milk Oligosaccharide Metabolizing Genes
Source: Nutrients. 2021 Aug 18;13(8):2833. doi: 10.3390/nu13082833 (PMC8401031; doi:10.3390/nu13082833)
Supplement: Supplementary file 1 [file nutrients-13-02833-s001.zip › Suppl.Tables_Figures_July30/Supplementary_TableS4.csv]

Supplementary Table 4. The composition of the cohort used in this study.
Subjects	(n)	583
Samples	(n)	1092
Birth type	Vaginal (%)	70.4
	Cesarean (%)	29.6
Breastfeeding	Ever (%)	82.5
	Never (%)	17.5
Age	Max (years)	15.24
	Min (days)	33
	Mean (years)	4.47
	Under 1 (n)	144
	Between 1 and 2 (n)	61
